# Supplementary material for: Bis(1-ethyl-4,4′-bipyridin-1-ium) bis­(1,2-di­cyano­ethene-1,2-di­thiol­ato-κ2 S,S′)nickelate(II)
Source: Acta Crystallogr Sect E Struct Rep Online. 2013 Jul 3;69(Pt 8):m428. doi: 10.1107/S1600536813015493 (PMC3793674; doi:10.1107/S1600536813015493)
Supplement: Supplementary file 1 [file e-69-0m428-sup1.cif]

##############################################################################
#                                                                            #
# This CIF contains the data in a paper accepted for publication in          #
# Acta Crystallographica Section E. It conforms to the requirements of       #
# Notes for Authors for Acta Crystallographica Section E, and has been       #
# peer reviewed under the auspices of the IUCr Commission on Journals.       #
#                                                                            #
# Full details of the Crystallographic Information File format               #
# are given in the paper "The Crystallographic Information File (CIF):       #
# a New Standard Archive File for Crystallography" by S. R. Hall, F. H.      #
# Allen and I. D. Brown [Acta Cryst. (1991), A47, 655-685].                  #
#                                                                            #
# The current version of the core CIF dictionary is obtainable from          #
# ftp://ftp.iucr.org/pub/cif_core.dic.                                       #
#                                                                            #
# Software is freely available for graphical display of the structure(s)     #
# in this CIF. For information consult the CIF software page                 #
# http://www.iucr.org/resources/cif/software.                                #
#                                                                            #
# This file may be used for bona fide research purposes within the           #
# scientific community so long as proper attribution is given to the journal # 
# article from which it was obtained.                                        #
#                                                                            #
##############################################################################
data_D
_audit_creation_method     'from SHELXL97 CIF and IUCr SHELXL97-template'
_journal_date_recd_electronic     2013-05-27
_journal_date_accepted     2013-06-04
_journal_name_full     'Acta Crystallographica, Section E'
_journal_year     2013
_journal_volume     69
_journal_issue      8
_journal_page_first     m428
_journal_page_last     m428
_journal_paper_category     QM
_journal_paper_doi     10.1107/S1600536813015493
_journal_coeditor_code     HY2630
_publ_contact_author_name     'Liu, Jian-Lan'
_publ_contact_author_address
;
Department of Applied Chemistry
College of Science
Nanjing University of Technology
No.5, Xinmofan Road
Nanjing 210009
People's Republic of China
;
_publ_contact_author_email     'njutljl@163.com'
_publ_contact_author_fax     '86-25-58139481'
_publ_contact_author_phone     '86-25-58139476'
_publ_section_title
;
Bis(1-ethyl-4,4'-bipyridin-1-ium)
bis(1,2-dicyanoethene-1,2-dithiolato-\k^2^<i>S</i>,<i>S</i>')nickelate(II)
;
loop_
    _publ_author_name
    _publ_author_address
    'Yao Chen'
;
Department of Applied Chemistry
College of Science
Nanjing University of Technology
Nanjing 210009
People's Republic of China
;
    'Wei-hua Ning'
;
Department of Applied Chemistry
College of Science
Nanjing University of Technology
Nanjing 210009
People's Republic of China
;
    'Jian-Lan Liu'
;
Department of Applied Chemistry
College of Science
Nanjing University of Technology
Nanjing 210009
People's Republic of China
;
data_I
_audit_creation_method     SHELXL-97
_chemical_name_systematic
;
Bis(1-ethyl-4,4'-bipyridin-1-ium)
bis(1,2-dicyanoethene-1,2-dithiolato-\k^2^<i>S</i>,<i>S</i>')nickelate(II)
;
_chemical_name_common     ?
_chemical_formula_moiety     'C8 N4 Ni S4, 2(C12 H13 N2)'
_chemical_formula_sum     'C32 H26 N8 Ni S4'
_chemical_formula_iupac     '(C12 H13 N2) [Ni(C4 N2 S2)2]'
_chemical_formula_weight     709.58
_chemical_melting_point     ?
_symmetry_cell_setting     triclinic
_symmetry_space_group_name_H-M     'P -1'
_symmetry_space_group_name_Hall     '-P 1'
loop_
    _symmetry_equiv_pos_as_xyz
    'x, y, z'
    '-x, -y, -z'
_cell_length_a     7.4505(13)
_cell_length_b     12.793(2)
_cell_length_c     17.745(3)
_cell_angle_alpha     78.664(2)
_cell_angle_beta     86.558(2)
_cell_angle_gamma     80.344(2)
_cell_volume     1634.2(5)
_cell_formula_units_Z     2
_cell_measurement_reflns_used     1518
_cell_measurement_theta_min     2.32
_cell_measurement_theta_max     19.68
_cell_measurement_temperature     296(2)
_exptl_crystal_description     'block'
_exptl_crystal_colour     'red'
_exptl_crystal_size_max     0.25
_exptl_crystal_size_mid     0.20
_exptl_crystal_size_min     0.15
_exptl_crystal_density_diffrn     1.442
_exptl_crystal_density_meas     ?
_exptl_crystal_density_method     'not measured'
_exptl_crystal_F_000     732.0
_exptl_absorpt_coefficient_mu     0.886
_exptl_absorpt_correction_type     multi-scan
_exptl_absorpt_process_details     '(SADABS; Sheldrick, 1996)'
_exptl_absorpt_correction_T_min     0.808
_exptl_absorpt_correction_T_max     0.876
_exptl_special_details     ?
_diffrn_ambient_temperature     296(2)
_diffrn_radiation_type     MoK\a
_diffrn_radiation_wavelength     0.71073
_diffrn_radiation_source     'fine-focus sealed tube'
_diffrn_radiation_monochromator     graphite
_diffrn_measurement_device_type     'Bruker APEX CCD'
_diffrn_measurement_method     '\f and \w'
_diffrn_detector_area_resol_mean     ?
_diffrn_reflns_number     14954
_diffrn_reflns_av_R_equivalents     0.0504
_diffrn_reflns_av_sigmaI/netI     0.0979
_diffrn_reflns_theta_min     1.64
_diffrn_reflns_theta_max     27.98
_diffrn_reflns_theta_full     27.98
_diffrn_measured_fraction_theta_max     0.970
_diffrn_measured_fraction_theta_full     0.970
_diffrn_reflns_limit_h_min     -9
_diffrn_reflns_limit_h_max     9
_diffrn_reflns_limit_k_min     -16
_diffrn_reflns_limit_k_max     16
_diffrn_reflns_limit_l_min     -23
_diffrn_reflns_limit_l_max     20
_diffrn_standards_number     ?
_diffrn_standards_interval_count     ?
_diffrn_standards_interval_time     ?
_diffrn_standards_decay_%     ?
_refine_special_details
;
 Refinement of F^2^ against ALL reflections.  The weighted R-factor wR and
 goodness of fit S are based on F^2^, conventional R-factors R are based
 on F, with F set to zero for negative F^2^. The threshold expression of
 F^2^ > 2sigma(F^2^) is used only for calculating R-factors(gt) etc. and is
 not relevant to the choice of reflections for refinement.  R-factors based
 on F^2^ are statistically about twice as large as those based on F, and R-
 factors based on ALL data will be even larger.
;
_reflns_number_total     7631
_reflns_number_gt     3616
_reflns_threshold_expression     >2\s(I)
_refine_ls_structure_factor_coef     Fsqd
_refine_ls_matrix_type     full
_refine_ls_R_factor_all     0.1348
_refine_ls_R_factor_gt     0.0510
_refine_ls_wR_factor_gt     0.0968
_refine_ls_wR_factor_ref     0.1279
_refine_ls_goodness_of_fit_ref     0.965
_refine_ls_restrained_S_all     0.965
_refine_ls_number_reflns     7631
_refine_ls_number_parameters     408
_refine_ls_number_restraints     0
_refine_ls_hydrogen_treatment     constr
_refine_ls_weighting_scheme     calc
_refine_ls_weighting_details
                 'calc w=1/[\s^2^(Fo^2^)+(0.0418P)^2^] where P=(Fo^2^+2Fc^2^)/3'
_atom_sites_solution_hydrogens     geom
_atom_sites_solution_primary     direct
_atom_sites_solution_secondary     difmap
_refine_ls_shift/su_max     0.000
_refine_ls_shift/su_mean     0.000
_refine_diff_density_max     0.491
_refine_diff_density_min     -0.372
_refine_ls_extinction_method     none
_refine_ls_extinction_coef     ?
loop_
    _atom_type_symbol
    _atom_type_description
    _atom_type_scat_dispersion_real
    _atom_type_scat_dispersion_imag
    _atom_type_scat_source
    'C' 'C' 0.0033 0.0016
                         'International Tables Vol C Tables 4.2.6.8 and 6.1.1.4'
    'H' 'H' 0.0000 0.0000
                         'International Tables Vol C Tables 4.2.6.8 and 6.1.1.4'
    'N' 'N' 0.0061 0.0033
                         'International Tables Vol C Tables 4.2.6.8 and 6.1.1.4'
    'S' 'S' 0.1246 0.1234
                         'International Tables Vol C Tables 4.2.6.8 and 6.1.1.4'
    'Ni' 'Ni' 0.3393 1.1124
                         'International Tables Vol C Tables 4.2.6.8 and 6.1.1.4'
_computing_data_collection     'SMART (Bruker, 2007)'
_computing_cell_refinement     'SAINT (Bruker, 2007)'
_computing_data_reduction     'SAINT (Bruker, 2007)'
_computing_structure_solution     'SHELXS97 (Sheldrick, 2008)'
_computing_structure_refinement     'SHELXL97 (Sheldrick, 2008)'
_computing_molecular_graphics     'SHELXTL (Sheldrick, 2008)'
_computing_publication_material     'SHELXTL (Sheldrick, 2008)'
loop_
    _atom_site_type_symbol
    _atom_site_label
    _atom_site_fract_x
    _atom_site_fract_y
    _atom_site_fract_z
    _atom_site_U_iso_or_equiv
    _atom_site_adp_type
    _atom_site_calc_flag
    _atom_site_refinement_flags
    _atom_site_occupancy
    _atom_site_symmetry_multiplicity
    _atom_site_disorder_assembly
    _atom_site_disorder_group
    Ni Ni1 0.82715(7) 0.22869(4) 0.39454(3) 0.04134(16) Uani d . 1 1 . .
    S S1 0.73997(14) 0.35458(7) 0.46177(6) 0.0484(3) Uani d . 1 1 . .
    S S2 0.76184(16) 0.10350(7) 0.48848(6) 0.0547(3) Uani d . 1 1 . .
    S S3 0.87246(15) 0.35324(8) 0.29580(6) 0.0528(3) Uani d . 1 1 . .
    S S4 0.93428(17) 0.10088(8) 0.33202(6) 0.0613(3) Uani d . 1 1 . .
    C C2 0.6768(5) 0.2822(3) 0.5502(2) 0.0441(9) Uani d . 1 1 . .
    C C1 0.6135(6) 0.3411(3) 0.6099(2) 0.0499(10) Uani d . 1 1 . .
    C C3 0.6833(5) 0.1733(3) 0.5608(2) 0.0440(10) Uani d . 1 1 . .
    C C4 0.6232(6) 0.1130(3) 0.6311(2) 0.0551(11) Uani d . 1 1 . .
    C C6 0.9759(5) 0.2797(3) 0.2284(2) 0.0465(10) Uani d . 1 1 . .
    C C5 1.0367(6) 0.3382(3) 0.1563(2) 0.0565(12) Uani d . 1 1 . .
    C C7 1.0008(5) 0.1697(3) 0.2436(2) 0.0479(10) Uani d . 1 1 . .
    C C8 1.0813(6) 0.1076(3) 0.1876(2) 0.0558(11) Uani d . 1 1 . .
    C C9 0.2604(6) 0.3605(3) 0.4593(3) 0.0606(12) Uani d . 1 1 . .
    H H9 0.2870 0.4231 0.4273 0.073 Uiso calc R 1 1 . .
    C C10 0.1955(5) 0.3644(3) 0.5330(3) 0.0576(12) Uani d . 1 1 . .
    H H10 0.1772 0.4301 0.5497 0.069 Uiso calc R 1 1 . .
    C C11 0.1563(5) 0.2723(3) 0.5835(2) 0.0461(10) Uani d . 1 1 . .
    C C12 0.1837(6) 0.1787(3) 0.5540(2) 0.0577(12) Uani d . 1 1 . .
    H H12 0.1594 0.1148 0.5850 0.069 Uiso calc R 1 1 . .
    C C13 0.2461(6) 0.1784(3) 0.4801(3) 0.0609(12) Uani d . 1 1 . .
    H H13 0.2615 0.1140 0.4618 0.073 Uiso calc R 1 1 . .
    C C14 0.0815(5) 0.2768(3) 0.6632(2) 0.0481(10) Uani d . 1 1 . .
    C C15 0.0630(6) 0.3698(3) 0.6932(3) 0.0672(13) Uani d . 1 1 . .
    H H15 0.1012 0.4316 0.6645 0.081 Uiso calc R 1 1 . .
    C C16 -0.0124(6) 0.3709(4) 0.7661(3) 0.0713(14) Uani d . 1 1 . .
    H H16 -0.0215 0.4345 0.7849 0.086 Uiso calc R 1 1 . .
    C C17 -0.0516(7) 0.1977(4) 0.7814(3) 0.0785(15) Uani d . 1 1 . .
    H H17 -0.0891 0.1368 0.8117 0.094 Uiso calc R 1 1 . .
    C C18 0.0220(6) 0.1890(3) 0.7087(3) 0.0645(13) Uani d . 1 1 . .
    H H18 0.0309 0.1244 0.6911 0.077 Uiso calc R 1 1 . .
    C C19 0.3576(6) 0.2552(4) 0.3530(2) 0.0682(13) Uani d . 1 1 . .
    H H19A 0.4785 0.2126 0.3566 0.082 Uiso calc R 1 1 . .
    H H19B 0.2795 0.2159 0.3312 0.082 Uiso calc R 1 1 . .
    C C20 0.3667(7) 0.3600(4) 0.3003(3) 0.0956(17) Uani d . 1 1 . .
    H H20A 0.2507 0.4057 0.3006 0.143 Uiso calc R 1 1 . .
    H H20B 0.3972 0.3476 0.2491 0.143 Uiso calc R 1 1 . .
    H H20C 0.4582 0.3943 0.3170 0.143 Uiso calc R 1 1 . .
    C C21 0.2644(6) 0.2746(4) 0.9515(3) 0.0754(14) Uani d . 1 1 . .
    H H21 0.2103 0.3136 0.9883 0.090 Uiso calc R 1 1 . .
    C C22 0.2539(6) 0.1671(4) 0.9611(2) 0.0686(13) Uani d . 1 1 . .
    H H22 0.1919 0.1345 1.0040 0.082 Uiso calc R 1 1 . .
    C C23 0.3346(5) 0.1053(4) 0.9076(2) 0.0567(11) Uani d . 1 1 . .
    C C24 0.4248(6) 0.1605(4) 0.8456(2) 0.0688(13) Uani d . 1 1 . .
    H H24 0.4823 0.1231 0.8085 0.083 Uiso calc R 1 1 . .
    C C25 0.4311(7) 0.2679(4) 0.8376(3) 0.0796(15) Uani d . 1 1 . .
    H H25 0.4917 0.3027 0.7951 0.095 Uiso calc R 1 1 . .
    C C26 0.3254(6) -0.0126(4) 0.9179(2) 0.0572(11) Uani d . 1 1 . .
    C C27 0.2592(6) -0.0700(4) 0.9857(3) 0.0676(13) Uani d . 1 1 . .
    H H27 0.2166 -0.0359 1.0264 0.081 Uiso calc R 1 1 . .
    C C28 0.2581(6) -0.1785(4) 0.9909(3) 0.0759(14) Uani d . 1 1 . .
    H H28 0.2132 -0.2155 1.0367 0.091 Uiso calc R 1 1 . .
    C C29 0.3719(8) -0.1787(5) 0.8721(3) 0.0989(19) Uani d . 1 1 . .
    H H29 0.4079 -0.2151 0.8318 0.119 Uiso calc R 1 1 . .
    C C30 0.3822(7) -0.0688(4) 0.8589(3) 0.0785(15) Uani d . 1 1 . .
    H H30 0.4259 -0.0341 0.8121 0.094 Uiso calc R 1 1 . .
    C C31 0.3614(8) 0.4438(4) 0.8812(3) 0.0931(17) Uani d . 1 1 . .
    H H31A 0.3367 0.4788 0.8284 0.112 Uiso calc R 1 1 . .
    H H31B 0.2689 0.4765 0.9140 0.112 Uiso calc R 1 1 . .
    C C32 0.5411(9) 0.4616(4) 0.9009(4) 0.120(2) Uani d . 1 1 . .
    H H32A 0.5715 0.4209 0.9512 0.181 Uiso calc R 1 1 . .
    H H32B 0.5383 0.5370 0.9005 0.181 Uiso calc R 1 1 . .
    H H32C 0.6308 0.4386 0.8640 0.181 Uiso calc R 1 1 . .
    N N1 0.5638(5) 0.3873(3) 0.6585(2) 0.0711(11) Uani d . 1 1 . .
    N N2 0.5710(6) 0.0624(3) 0.6863(2) 0.0819(13) Uani d . 1 1 . .
    N N3 1.0878(6) 0.3863(3) 0.1002(2) 0.0855(13) Uani d . 1 1 . .
    N N4 1.1447(6) 0.0573(3) 0.1433(2) 0.0788(13) Uani d . 1 1 . .
    N N5 0.2860(4) 0.2673(3) 0.4330(2) 0.0513(9) Uani d . 1 1 . .
    N N6 -0.0723(5) 0.2883(3) 0.8109(2) 0.0716(11) Uani d . 1 1 . .
    N N7 0.3506(5) 0.3244(3) 0.8906(2) 0.0708(11) Uani d . 1 1 . .
    N N8 0.3154(6) -0.2354(4) 0.9367(3) 0.0889(13) Uani d . 1 1 . .
loop_
    _atom_site_aniso_label
    _atom_site_aniso_U_11
    _atom_site_aniso_U_22
    _atom_site_aniso_U_33
    _atom_site_aniso_U_12
    _atom_site_aniso_U_13
    _atom_site_aniso_U_23
    Ni1 0.0509(3) 0.0353(3) 0.0370(3) -0.0089(2) 0.0064(2) -0.0055(2)
    S1 0.0639(7) 0.0369(5) 0.0446(6) -0.0108(5) 0.0060(5) -0.0085(4)
    S2 0.0809(8) 0.0356(6) 0.0452(7) -0.0104(5) 0.0182(6) -0.0072(5)
    S3 0.0705(8) 0.0391(6) 0.0450(7) -0.0087(5) 0.0151(6) -0.0043(5)
    S4 0.0992(10) 0.0382(6) 0.0447(7) -0.0145(6) 0.0226(6) -0.0081(5)
    C2 0.045(2) 0.046(2) 0.041(2) -0.0056(18) 0.0023(19) -0.0091(18)
    C1 0.055(3) 0.049(2) 0.045(3) -0.006(2) 0.001(2) -0.009(2)
    C3 0.051(3) 0.041(2) 0.037(2) -0.0031(19) 0.0066(19) -0.0056(18)
    C4 0.069(3) 0.048(2) 0.045(3) -0.005(2) 0.014(2) -0.009(2)
    C6 0.054(3) 0.049(2) 0.034(2) -0.009(2) 0.003(2) -0.0032(18)
    C5 0.077(3) 0.048(3) 0.043(3) -0.008(2) 0.010(2) -0.010(2)
    C7 0.065(3) 0.044(2) 0.036(2) -0.010(2) 0.009(2) -0.0108(18)
    C8 0.079(3) 0.050(3) 0.035(3) -0.012(2) 0.002(2) 0.000(2)
    C9 0.064(3) 0.047(3) 0.070(3) -0.015(2) -0.001(3) -0.004(2)
    C10 0.066(3) 0.035(2) 0.074(3) -0.014(2) 0.003(3) -0.011(2)
    C11 0.047(2) 0.035(2) 0.057(3) -0.0102(18) -0.007(2) -0.0064(19)
    C12 0.075(3) 0.040(2) 0.059(3) -0.015(2) 0.002(3) -0.007(2)
    C13 0.077(3) 0.046(3) 0.061(3) -0.012(2) 0.002(3) -0.011(2)
    C14 0.045(2) 0.041(2) 0.058(3) -0.0047(19) 0.000(2) -0.011(2)
    C15 0.086(4) 0.048(3) 0.070(3) -0.014(2) 0.012(3) -0.018(2)
    C16 0.089(4) 0.054(3) 0.075(4) -0.016(3) 0.004(3) -0.021(3)
    C17 0.101(4) 0.057(3) 0.076(4) -0.019(3) 0.014(3) -0.008(3)
    C18 0.083(3) 0.046(3) 0.064(3) -0.013(2) 0.003(3) -0.009(2)
    C19 0.056(3) 0.092(4) 0.053(3) -0.020(3) -0.005(2) 0.005(3)
    C20 0.098(4) 0.098(4) 0.093(4) -0.020(3) 0.003(3) -0.021(4)
    C21 0.083(4) 0.089(4) 0.047(3) -0.003(3) 0.016(3) -0.010(3)
    C22 0.078(3) 0.080(3) 0.041(3) -0.007(3) 0.017(2) -0.007(2)
    C23 0.049(3) 0.075(3) 0.042(3) -0.002(2) 0.002(2) -0.009(2)
    C24 0.086(4) 0.077(3) 0.043(3) -0.016(3) 0.017(3) -0.012(2)
    C25 0.090(4) 0.088(4) 0.054(3) -0.013(3) 0.020(3) -0.007(3)
    C26 0.049(3) 0.081(3) 0.041(3) -0.010(2) 0.003(2) -0.013(2)
    C27 0.066(3) 0.085(4) 0.049(3) -0.014(3) 0.012(2) -0.008(3)
    C28 0.071(4) 0.090(4) 0.064(4) -0.018(3) 0.001(3) -0.007(3)
    C29 0.121(5) 0.095(4) 0.086(4) -0.027(4) 0.033(4) -0.031(4)
    C30 0.100(4) 0.082(4) 0.053(3) -0.017(3) 0.022(3) -0.017(3)
    C31 0.109(5) 0.070(4) 0.084(4) 0.010(3) -0.003(4) 0.005(3)
    C32 0.144(6) 0.083(4) 0.137(6) -0.017(4) -0.003(5) -0.026(4)
    N1 0.094(3) 0.067(3) 0.054(3) -0.006(2) 0.009(2) -0.026(2)
    N2 0.112(3) 0.075(3) 0.051(3) -0.016(2) 0.025(2) -0.001(2)
    N3 0.124(4) 0.074(3) 0.053(3) -0.024(3) 0.029(3) -0.001(2)
    N4 0.123(4) 0.062(3) 0.052(3) -0.014(2) 0.023(2) -0.021(2)
    N5 0.046(2) 0.047(2) 0.060(2) -0.0098(17) -0.0047(18) -0.0043(18)
    N6 0.088(3) 0.062(3) 0.068(3) -0.011(2) 0.006(2) -0.020(2)
    N7 0.078(3) 0.073(3) 0.052(3) 0.001(2) 0.005(2) -0.003(2)
    N8 0.101(4) 0.087(3) 0.080(3) -0.022(3) 0.013(3) -0.018(3)
_geom_special_details
;
 All esds (except the esd in the dihedral angle between two l.s. planes)
 are estimated using the full covariance matrix.  The cell esds are taken
 into account individually in the estimation of esds in distances, angles
 and torsion angles; correlations between esds in cell parameters are only
 used when they are defined by crystal symmetry.  An approximate (isotropic)
 treatment of cell esds is used for estimating esds involving l.s. planes.
;
loop_
    _geom_bond_atom_site_label_1
    _geom_bond_atom_site_label_2
    _geom_bond_site_symmetry_2
    _geom_bond_distance
    _geom_bond_publ_flag
    Ni1 S1 . 2.1796(11) ?
    Ni1 S2 . 2.1668(11) ?
    Ni1 S4 . 2.1703(11) ?
    Ni1 S3 . 2.1760(11) ?
    S1 C2 . 1.740(4) ?
    S2 C3 . 1.723(4) ?
    S3 C6 . 1.731(4) ?
    S4 C7 . 1.730(4) ?
    C2 C3 . 1.362(5) ?
    C2 C1 . 1.431(5) ?
    C1 N1 . 1.149(4) ?
    C3 C4 . 1.422(5) ?
    C4 N2 . 1.148(5) ?
    C6 C7 . 1.362(5) ?
    C6 C5 . 1.440(5) ?
    C5 N3 . 1.143(5) ?
    C7 C8 . 1.434(5) ?
    C8 N4 . 1.145(5) ?
    C9 N5 . 1.346(5) ?
    C9 C10 . 1.374(5) ?
    C9 H9 . 0.9300 ?
    C10 C11 . 1.395(5) ?
    C10 H10 . 0.9300 ?
    C11 C12 . 1.378(5) ?
    C11 C14 . 1.498(5) ?
    C12 C13 . 1.366(5) ?
    C12 H12 . 0.9300 ?
    C13 N5 . 1.338(5) ?
    C13 H13 . 0.9300 ?
    C14 C18 . 1.370(5) ?
    C14 C15 . 1.379(5) ?
    C15 C16 . 1.380(6) ?
    C15 H15 . 0.9300 ?
    C16 N6 . 1.316(5) ?
    C16 H16 . 0.9300 ?
    C17 N6 . 1.346(5) ?
    C17 C18 . 1.388(6) ?
    C17 H17 . 0.9300 ?
    C18 H18 . 0.9300 ?
    C19 C20 . 1.485(6) ?
    C19 N5 . 1.515(5) ?
    C19 H19A . 0.9700 ?
    C19 H19B . 0.9700 ?
    C20 H20A . 0.9600 ?
    C20 H20B . 0.9600 ?
    C20 H20C . 0.9600 ?
    C21 N7 . 1.331(5) ?
    C21 C22 . 1.367(6) ?
    C21 H21 . 0.9300 ?
    C22 C23 . 1.398(5) ?
    C22 H22 . 0.9300 ?
    C23 C24 . 1.388(5) ?
    C23 C26 . 1.496(6) ?
    C24 C25 . 1.362(6) ?
    C24 H24 . 0.9300 ?
    C25 N7 . 1.350(5) ?
    C25 H25 . 0.9300 ?
    C26 C27 . 1.390(5) ?
    C26 C30 . 1.390(5) ?
    C27 C28 . 1.374(6) ?
    C27 H27 . 0.9300 ?
    C28 N8 . 1.326(5) ?
    C28 H28 . 0.9300 ?
    C29 N8 . 1.317(6) ?
    C29 C30 . 1.394(6) ?
    C29 H29 . 0.9300 ?
    C30 H30 . 0.9300 ?
    C31 C32 . 1.468(7) ?
    C31 N7 . 1.519(6) ?
    C31 H31A . 0.9700 ?
    C31 H31B . 0.9700 ?
    C32 H32A . 0.9600 ?
    C32 H32B . 0.9600 ?
    C32 H32C . 0.9600 ?
loop_
    _geom_angle_atom_site_label_1
    _geom_angle_atom_site_label_2
    _geom_angle_atom_site_label_3
    _geom_angle_site_symmetry_1
    _geom_angle_site_symmetry_3
    _geom_angle
    _geom_angle_publ_flag
    S2 Ni1 S4 . . 87.25(4) ?
    S2 Ni1 S3 . . 175.30(5) ?
    S4 Ni1 S3 . . 91.97(4) ?
    S2 Ni1 S1 . . 92.18(4) ?
    S4 Ni1 S1 . . 175.51(5) ?
    S3 Ni1 S1 . . 88.96(4) ?
    C2 S1 Ni1 . . 102.87(13) ?
    C3 S2 Ni1 . . 103.49(13) ?
    C6 S3 Ni1 . . 103.08(13) ?
    C7 S4 Ni1 . . 103.58(13) ?
    C3 C2 C1 . . 121.6(3) ?
    C3 C2 S1 . . 120.4(3) ?
    C1 C2 S1 . . 117.9(3) ?
    N1 C1 C2 . . 179.2(5) ?
    C2 C3 C4 . . 121.5(3) ?
    C2 C3 S2 . . 121.0(3) ?
    C4 C3 S2 . . 117.5(3) ?
    N2 C4 C3 . . 177.3(5) ?
    C7 C6 C5 . . 121.0(3) ?
    C7 C6 S3 . . 121.0(3) ?
    C5 C6 S3 . . 118.0(3) ?
    N3 C5 C6 . . 177.9(5) ?
    C6 C7 C8 . . 121.7(3) ?
    C6 C7 S4 . . 120.3(3) ?
    C8 C7 S4 . . 118.0(3) ?
    N4 C8 C7 . . 179.4(5) ?
    N5 C9 C10 . . 120.8(4) ?
    N5 C9 H9 . . 119.6 ?
    C10 C9 H9 . . 119.6 ?
    C9 C10 C11 . . 121.6(4) ?
    C9 C10 H10 . . 119.2 ?
    C11 C10 H10 . . 119.2 ?
    C12 C11 C10 . . 115.7(4) ?
    C12 C11 C14 . . 122.7(3) ?
    C10 C11 C14 . . 121.6(3) ?
    C13 C12 C11 . . 121.0(4) ?
    C13 C12 H12 . . 119.5 ?
    C11 C12 H12 . . 119.5 ?
    N5 C13 C12 . . 122.4(4) ?
    N5 C13 H13 . . 118.8 ?
    C12 C13 H13 . . 118.8 ?
    C18 C14 C15 . . 117.0(4) ?
    C18 C14 C11 . . 120.9(4) ?
    C15 C14 C11 . . 122.0(4) ?
    C14 C15 C16 . . 119.7(4) ?
    C14 C15 H15 . . 120.1 ?
    C16 C15 H15 . . 120.1 ?
    N6 C16 C15 . . 124.8(4) ?
    N6 C16 H16 . . 117.6 ?
    C15 C16 H16 . . 117.6 ?
    N6 C17 C18 . . 124.4(4) ?
    N6 C17 H17 . . 117.8 ?
    C18 C17 H17 . . 117.8 ?
    C14 C18 C17 . . 119.1(4) ?
    C14 C18 H18 . . 120.5 ?
    C17 C18 H18 . . 120.5 ?
    C20 C19 N5 . . 113.4(4) ?
    C20 C19 H19A . . 108.9 ?
    N5 C19 H19A . . 108.9 ?
    C20 C19 H19B . . 108.9 ?
    N5 C19 H19B . . 108.9 ?
    H19A C19 H19B . . 107.7 ?
    C19 C20 H20A . . 109.5 ?
    C19 C20 H20B . . 109.5 ?
    H20A C20 H20B . . 109.5 ?
    C19 C20 H20C . . 109.5 ?
    H20A C20 H20C . . 109.5 ?
    H20B C20 H20C . . 109.5 ?
    N7 C21 C22 . . 121.2(4) ?
    N7 C21 H21 . . 119.4 ?
    C22 C21 H21 . . 119.4 ?
    C21 C22 C23 . . 121.3(4) ?
    C21 C22 H22 . . 119.4 ?
    C23 C22 H22 . . 119.4 ?
    C24 C23 C22 . . 115.5(4) ?
    C24 C23 C26 . . 122.8(4) ?
    C22 C23 C26 . . 121.7(4) ?
    C25 C24 C23 . . 121.6(4) ?
    C25 C24 H24 . . 119.2 ?
    C23 C24 H24 . . 119.2 ?
    N7 C25 C24 . . 120.8(5) ?
    N7 C25 H25 . . 119.6 ?
    C24 C25 H25 . . 119.6 ?
    C27 C26 C30 . . 117.4(4) ?
    C27 C26 C23 . . 122.0(4) ?
    C30 C26 C23 . . 120.6(4) ?
    C28 C27 C26 . . 118.4(5) ?
    C28 C27 H27 . . 120.8 ?
    C26 C27 H27 . . 120.8 ?
    N8 C28 C27 . . 125.9(5) ?
    N8 C28 H28 . . 117.0 ?
    C27 C28 H28 . . 117.0 ?
    N8 C29 C30 . . 125.5(5) ?
    N8 C29 H29 . . 117.3 ?
    C30 C29 H29 . . 117.3 ?
    C26 C30 C29 . . 118.0(5) ?
    C26 C30 H30 . . 121.0 ?
    C29 C30 H30 . . 121.0 ?
    C32 C31 N7 . . 111.8(4) ?
    C32 C31 H31A . . 109.3 ?
    N7 C31 H31A . . 109.3 ?
    C32 C31 H31B . . 109.3 ?
    N7 C31 H31B . . 109.3 ?
    H31A C31 H31B . . 107.9 ?
    C31 C32 H32A . . 109.5 ?
    C31 C32 H32B . . 109.5 ?
    H32A C32 H32B . . 109.5 ?
    C31 C32 H32C . . 109.5 ?
    H32A C32 H32C . . 109.5 ?
    H32B C32 H32C . . 109.5 ?
    C13 N5 C9 . . 118.5(4) ?
    C13 N5 C19 . . 117.0(3) ?
    C9 N5 C19 . . 124.5(4) ?
    C16 N6 C17 . . 114.9(4) ?
    C21 N7 C25 . . 119.6(4) ?
    C21 N7 C31 . . 120.4(4) ?
    C25 N7 C31 . . 120.0(4) ?
    C29 N8 C28 . . 114.7(5) ?
loop_
    _geom_hbond_atom_site_label_D
    _geom_hbond_atom_site_label_H
    _geom_hbond_atom_site_label_A
    _geom_hbond_site_symmetry_A
    _geom_hbond_distance_DH
    _geom_hbond_distance_HA
    _geom_hbond_distance_DA
    _geom_hbond_angle_DHA
    C13 H13 S2 2_656 0.93 2.78 3.549(4) 141
    C17 H17 N4 2_656 0.93 2.55 3.441(6) 161
    C21 H21 N3 1_456 0.93 2.42 3.342(6) 170
    C22 H22 N4 1_456 0.93 2.50 3.372(5) 156
    C24 H24 N2 . 0.93 2.46 3.364(5) 163
    C25 H25 N1 . 0.93 2.52 3.411(6) 161
    C27 H27 N4 1_456 0.93 2.58 3.498(6) 172
    C30 H30 N2 . 0.93 2.60 3.526(6) 176
