# Supplementary material for: Bis(1-ethyl-4,4′-bipyridin-1-ium) bis­(1,2-di­cyano­ethene-1,2-di­thiol­ato-κ2 S,S′)nickelate(II)
Source: Acta Crystallogr Sect E Struct Rep Online. 2013 Jul 3;69(Pt 8):m428. doi: 10.1107/S1600536813015493 (PMC3793674; doi:10.1107/S1600536813015493)
Supplement: Supplementary file 2 [file e-69-0m428-Isup2.hkl]

# 
# h,k,l, Fc-squared, Fo-squared, sigma(Fo-squared) and status flag 
# 
data_I
_shelx_title ' 1 in P-1' 
_shelx_refln_list_code          4 
_shelx_F_calc_maximum      422.01 
_exptl_crystal_F_000      1044.00 
_reflns_d_resolution_high  0.7574 
 
loop_ 
 _symmetry_equiv_pos_as_xyz 
 'x, y, z' 
 '-x, -y, -z' 
 
_cell_length_a     7.4505 
_cell_length_b    12.7933 
_cell_length_c    17.7453 
_cell_angle_alpha  78.664 
_cell_angle_beta   86.558 
_cell_angle_gamma  80.344 
 
_shelx_F_squared_multiplier     1.000 
 
loop_ 
 _refln_index_h 
 _refln_index_k 
 _refln_index_l 
 _refln_F_squared_calc 
 _refln_F_squared_meas 
 _refln_F_squared_sigma 
 _refln_observed_status 
   2   0   0     4545.80     4042.82    249.20 o 
   3   0   0      573.53      623.30     23.88 o 
   4   0   0        4.33        8.38      6.35 o 
   5   0   0       58.93       94.35     18.65 o 
   6   0   0        3.60        1.40      9.98 o 
   7   0   0       13.27       26.66     13.71 o 
   8   0   0        0.56        0.00     28.82 o 
  -8   1   0       78.06       77.98     37.30 o 
  -7   1   0       95.22       67.83     58.49 o 
  -6   1   0        0.02        1.57      8.77 o 
  -5   1   0      209.87      173.24     55.62 o 
  -4   1   0      439.05      407.43     20.69 o 
  -3   1   0       31.20       54.17      9.10 o 
  -2   1   0     2825.97     2880.55     49.48 o 
   0   1   0     1080.07     1190.07     28.82 o 
   2   1   0       48.73        8.51     12.40 o 
   3   1   0       24.27       14.37     10.18 o 
   4   1   0      106.30       37.90     20.92 o 
   5   1   0       15.95       31.08     10.77 o 
   6   1   0        0.17       -6.30     10.68 o 
   7   1   0        0.71        2.69     12.21 o 
   8   1   0        5.00       47.47     30.51 o 
  -8   2   0       29.72       44.08     32.21 o 
  -7   2   0      118.24      161.05     38.99 o 
  -6   2   0      926.34     1046.85     66.11 o 
  -5   2   0      163.50      198.50     25.21 o 
  -4   2   0       54.32       88.13     11.96 o 
  -3   2   0       41.16       23.76     13.58 o 
  -2   2   0     2314.60     2190.64     40.69 o 
  -1   2   0    10378.50    10299.42    138.99 o 
   0   2   0    27536.63    26096.09    439.67 o 
   1   2   0       57.90       84.14      7.35 o 
   2   2   0      894.65      974.17     49.16 o 
   3   2   0       70.28        7.05     10.33 o 
   4   2   0      198.82      207.99     46.62 o 
   5   2   0       35.68       28.02     14.97 o 
   6   2   0        0.84      -10.77     10.77 o 
   7   2   0        2.83       -1.77     11.42 o 
   8   2   0       10.50       17.53     18.52 o 
  -8   3   0       41.42        0.00     28.82 o 
  -7   3   0      362.97      354.70     37.16 o 
  -6   3   0        5.57        0.39     16.95 o 
  -5   3   0     1869.03     1846.82    106.80 o 
  -4   3   0      443.81      402.46     23.33 o 
  -3   3   0       86.24       26.97     40.69 o 
  -2   3   0     1918.58     2016.47     48.54 o 
  -1   3   0        7.81       -0.79      8.93 o 
   0   3   0      715.14      668.59     16.40 o 
   1   3   0      290.73      295.06     13.88 o 
   2   3   0     2098.46     2244.22     39.07 o 
   3   3   0      104.17      105.34     15.45 o 
   4   3   0       18.10        5.43      7.51 o 
   5   3   0      336.65      277.84     26.29 o 
   6   3   0      202.73      219.50     22.17 o 
   7   3   0      290.86      285.08     29.63 o 
   8   3   0        9.85       17.54     17.16 o 
   9   3   0       25.21        1.70     27.12 o 
  -8   4   0       68.29       40.69     35.60 o 
  -7   4   0      170.48      170.16     45.77 o 
  -6   4   0      480.31      439.93     38.83 o 
  -5   4   0      114.64      140.71     22.78 o 
  -4   4   0      465.67      452.63     47.47 o 
  -3   4   0      383.34      411.80     30.55 o 
  -2   4   0       11.07       12.56     16.95 o 
  -1   4   0     1050.86     1022.50     20.40 o 
   0   4   0     5172.23     5250.33     80.59 o 
   1   4   0      141.75      123.08     11.32 o 
   2   4   0      359.94      399.93     31.13 o 
   3   4   0      573.84      575.45     27.75 o 
   4   4   0       86.08      123.75     28.82 o 
   5   4   0      847.85      809.65     45.39 o 
   6   4   0     1072.28     1102.59     48.27 o 
   7   4   0       69.25       50.86     16.45 o 
   8   4   0      204.58      231.78     27.09 o 
   9   4   0        0.77      -27.12     27.12 o 
  -8   5   0        9.33       40.69     38.99 o 
  -7   5   0       43.12       16.58     37.30 o 
  -6   5   0        1.23       -8.23     16.95 o 
  -5   5   0      189.74      111.89     33.91 o 
  -4   5   0      241.92      271.41     44.08 o 
  -3   5   0      440.44      426.00     32.82 o 
  -2   5   0      337.92      370.11     50.86 o 
  -1   5   0       10.91       16.42      5.82 o 
   0   5   0       43.97       55.38      8.98 o 
   1   5   0      107.99       87.08     11.06 o 
   2   5   0        6.22       -4.27      7.14 o 
   3   5   0      451.57      437.77     27.08 o 
   4   5   0      455.40      363.91     39.82 o 
   5   5   0      109.58      104.87     20.27 o 
   6   5   0     1121.08     1115.20     64.27 o 
   7   5   0      729.61      665.39     49.96 o 
   8   5   0        3.96       -6.93     14.27 o 
   9   5   0       40.17       11.87     32.21 o 
  -8   6   0        3.28        0.00     33.91 o 
  -7   6   0        0.93      -13.66     19.75 o 
  -6   6   0       18.80      -14.95     14.95 o 
  -5   6   0       76.87      102.71     45.77 o 
  -4   6   0      446.48      367.09     35.72 o 
  -3   6   0      384.76      423.69     35.35 o 
  -2   6   0       12.03       18.81     14.41 o 
  -1   6   0     1774.91     1735.45     35.45 o 
   0   6   0      445.18      404.62     19.03 o 
   1   6   0      773.21      804.43     26.32 o 
   2   6   0        3.84        3.27      8.35 o 
   3   6   0      354.52      371.06     23.72 o 
   4   6   0       61.73       51.25     13.28 o 
   5   6   0      486.55      520.05     41.34 o 
   6   6   0      310.46      336.32     27.52 o 
   7   6   0       58.55       77.75     19.13 o 
   8   6   0      217.68      217.12     35.35 o 
   9   6   0       14.33       44.08     33.91 o 
  -8   7   0        0.33       23.73     37.30 o 
  -7   7   0        0.36      -28.82     28.82 o 
  -6   7   0       49.03       23.30     16.34 o 
  -5   7   0       17.94       22.89     19.18 o 
  -4   7   0      105.14      101.90     23.88 o 
  -3   7   0      349.22      394.69     35.35 o 
  -2   7   0     1587.26     1560.70     55.65 o 
  -1   7   0        0.44       -4.15     10.17 o 
   0   7   0     4095.48     3479.80     73.79 o 
   1   7   0     2503.50     2394.00     49.44 o 
   2   7   0        2.59       -8.15     11.51 o 
   3   7   0     1521.55     1506.12     41.33 o 
   4   7   0      418.89      401.96     27.86 o 
   5   7   0      224.77      256.84     31.36 o 
   6   7   0      143.87      127.92     26.29 o 
   7   7   0       82.54       58.94     18.69 o 
   8   7   0       34.15       28.87     22.15 o 
   9   7   0       21.24       44.08     35.60 o 
  -7   8   0        7.86      -23.73     32.21 o 
  -6   8   0        3.18       -4.34     19.07 o 
  -5   8   0        0.09       -4.03     18.73 o 
  -4   8   0      301.00      357.64     44.08 o 
  -3   8   0      267.19      281.87     33.50 o 
  -2   8   0      419.47      352.15     41.53 o 
  -1   8   0     4705.54     4637.21    103.64 o 
   0   8   0     1047.82      967.12     32.17 o 
   1   8   0     2177.65     2003.39     46.84 o 
   2   8   0     3236.61     2956.83     61.09 o 
   3   8   0       45.58       29.95     11.90 o 
   4   8   0      303.09      349.61     27.30 o 
   5   8   0       26.95       14.93     13.03 o 
   6   8   0       11.90       17.74     13.51 o 
   7   8   0       19.20       15.82     14.95 o 
   8   8   0       65.41       46.28     25.75 o 
   9   8   0       12.66       10.17     40.69 o 
  -7   9   0        5.76       15.26     38.99 o 
  -6   9   0       47.79       80.56     26.29 o 
  -5   9   0      138.68      119.37     28.77 o 
  -4   9   0        0.50       16.90     18.55 o 
  -3   9   0       85.33       58.81     28.82 o 
  -2   9   0      539.15      676.49     48.97 o 
  -1   9   0        7.14      -13.19     13.19 o 
   0   9   0      481.64      450.97     25.12 o 
   1   9   0      419.42      483.73     39.82 o 
   2   9   0       75.79       71.09     15.21 o 
   3   9   0      614.43      668.13     37.00 o 
   4   9   0      337.87      294.06     45.37 o 
   5   9   0       18.81      -10.57     11.42 o 
   6   9   0        9.30       14.18     14.99 o 
   7   9   0       24.17       17.92     17.01 o 
   8   9   0        1.97      -12.32     22.15 o 
  -6  10   0       15.07       29.71     26.29 o 
  -5  10   0       19.60       26.24     27.12 o 
  -4  10   0      327.40      373.49     42.95 o 
  -3  10   0      156.00      234.62     97.48 o 
  -2  10   0       80.35      119.34     26.29 o 
  -1  10   0      221.37      242.19     33.31 o 
   0  10   0       84.47      102.12     24.83 o 
   1  10   0     1213.89     1222.76     54.23 o 
   2  10   0     1544.90     1521.77     56.61 o 
   3  10   0       27.32       32.38     17.94 o 
   4  10   0      169.28      145.92     26.80 o 
   5  10   0      107.55       90.78     22.96 o 
   6  10   0        0.02      -16.29     16.29 o 
   7  10   0       10.82       -3.09     15.51 o 
   8  10   0        0.36        9.85     25.09 o 
  -6  11   0      107.44      187.30     41.34 o 
  -5  11   0      116.05      136.88     33.56 o 
  -4  11   0       58.01       42.38     26.95 o 
  -3  11   0      183.82      146.74     31.36 o 
  -2  11   0        0.95       10.17     27.12 o 
  -1  11   0       58.33       10.61     20.75 o 
   0  11   0     1411.42     1380.84    100.02 o 
   1  11   0      146.18       95.93     76.29 o 
   2  11   0       19.80       27.40     14.32 o 
   3  11   0      447.49      469.19     34.07 o 
   4  11   0      306.31      291.07     29.30 o 
   5  11   0       16.70      -12.48     13.63 o 
   6  11   0       73.35       80.88     20.51 o 
   7  11   0        5.69        3.19     18.54 o 
   8  11   0       22.06       11.87     26.05 o 
  -5  12   0       35.50       16.95     28.77 o 
  -4  12   0       90.20       80.21     55.10 o 
  -3  12   0        7.63       30.94     23.88 o 
  -2  12   0        0.88       22.98     22.40 o 
  -1  12   0       22.59       36.25     25.43 o 
   0  12   0        0.15       -4.26     20.95 o 
   1  12   0        5.93        3.09     20.27 o 
   2  12   0       48.91       47.34     17.16 o 
   3  12   0       14.48        2.22     18.66 o 
   4  12   0      339.30      379.04     35.04 o 
   5  12   0      201.78      256.31     50.02 o 
   6  12   0        5.28       11.19     17.20 o 
   7  12   0      108.00       69.76     23.80 o 
  -4  13   0       16.10       31.46     29.90 o 
  -3  13   0       64.43       29.60     28.69 o 
  -2  13   0        1.68       17.57     61.03 o 
  -1  13   0       18.22       19.47     21.96 o 
   0  13   0      170.70      223.03     60.18 o 
   1  13   0       17.70       18.13     22.80 o 
   2  13   0        5.54       18.27     21.48 o 
   3  13   0      121.10       83.45     34.27 o 
   4  13   0        8.14       -2.82     18.65 o 
   5  13   0      140.39      178.93     26.85 o 
   6  13   0      194.23      186.68     29.12 o 
   7  13   0        0.09       -0.17     19.83 o 
  -3  14   0       12.09       29.82     48.31 o 
  -2  14   0      138.22      155.28     78.83 o 
  -1  14   0       47.35       23.58     25.58 o 
   0  14   0        4.28      -17.98     17.98 o 
   1  14   0      144.09       98.12    111.89 o 
   2  14   0       33.34       13.65     22.68 o 
   3  14   0       59.20       36.53     23.88 o 
   4  14   0       68.83       50.32     32.64 o 
   5  14   0       37.87       54.72     21.43 o 
   6  14   0        8.53      -17.66     20.82 o 
  -2  15   0        5.12       25.02     29.68 o 
  -1  15   0      278.68      311.90     50.86 o 
   0  15   0      377.74      340.01     56.79 o 
   1  15   0        0.06      -21.96     21.96 o 
   2  15   0      284.61      285.76     52.55 o 
   3  15   0       36.87        0.39     25.75 o 
   4  15   0       13.95       -1.33     24.83 o 
   5  15   0       38.31       -0.08     20.78 o 
   0  16   0      126.21      136.67     59.33 o 
   1  16   0      388.49      449.68     56.70 o 
   2  16   0       19.58       17.70     29.90 o 
   3  16   0       29.21       39.49     30.41 o 
  -3 -16   1        3.10      -10.97     28.91 o 
  -2 -16   1       35.71       38.56     32.95 o 
  -1 -16   1      143.71       56.53     40.69 o 
   0 -16   1        2.40       31.64     33.77 o 
  -5 -15   1       23.87       27.33     23.80 o 
  -4 -15   1       15.43       45.26     27.49 o 
  -3 -15   1        5.06       24.54     26.87 o 
  -2 -15   1       29.77       15.72     26.05 o 
  -1 -15   1      115.58      111.53     33.77 o 
   0 -15   1      489.14      495.94     56.30 o 
   1 -15   1       24.80       26.21     38.99 o 
   2 -15   1      117.94       85.17     34.52 o 
  -6 -14   1       15.05       29.06     23.72 o 
  -5 -14   1      155.56      116.50     25.99 o 
  -4 -14   1       66.38       75.90     22.47 o 
  -3 -14   1        2.28      -20.38     20.38 o 
  -2 -14   1      109.97      112.45     32.10 o 
  -1 -14   1       77.70       51.22     28.00 o 
   0 -14   1       17.31       -2.52     22.27 o 
   1 -14   1      191.53      134.82     37.30 o 
   2 -14   1       97.78       90.50     32.82 o 
   3 -14   1        1.98       -7.25     28.15 o 
  -7 -13   1       39.57       61.38     31.61 o 
  -6 -13   1      363.15      404.43     56.57 o 
  -5 -13   1       57.01       49.47     21.15 o 
  -4 -13   1      158.89      130.43     24.35 o 
  -3 -13   1      308.05      340.54     41.91 o 
  -2 -13   1       12.82        6.38     26.28 o 
  -1 -13   1        0.57       -6.91     27.97 o 
   0 -13   1      163.67      192.42     36.43 o 
   1 -13   1       34.27        1.01     25.43 o 
   2 -13   1        1.09      -20.10     20.75 o 
   3 -13   1       70.92       53.95     45.77 o 
   4 -13   1       13.94        8.27     29.35 o 
  -7 -12   1      115.95       93.82     34.70 o 
  -6 -12   1       36.78       50.96     20.51 o 
  -5 -12   1      494.75      497.76     39.71 o 
  -4 -12   1      137.93      172.10     30.98 o 
  -3 -12   1       93.28      114.64     21.20 o 
  -2 -12   1      262.55      235.72     26.16 o 
  -1 -12   1        7.73        5.88     48.31 o 
   0 -12   1        9.95       39.44     22.40 o 
   1 -12   1       26.96       48.38     23.52 o 
   2 -12   1       26.91      -12.11     20.75 o 
   3 -12   1        2.72        3.29     20.95 o 
   4 -12   1       88.58       78.60     31.10 o 
   5 -12   1        5.71       30.12     38.14 o 
  -8 -11   1        7.48       -0.85     26.37 o 
  -7 -11   1       17.92       29.67     31.36 o 
  -6 -11   1       38.49       25.06     17.69 o 
  -5 -11   1        3.64       17.61     15.71 o 
  -4 -11   1      473.13      488.75     35.72 o 
  -3 -11   1      344.69      320.80     37.07 o 
  -2 -11   1       42.66       45.47     15.92 o 
  -1 -11   1      109.63      109.67     26.29 o 
   0 -11   1      569.03      657.64     51.55 o 
   1 -11   1        7.53      -14.13     19.75 o 
   2 -11   1      173.33      164.68     36.45 o 
   3 -11   1        1.01      -17.27     18.73 o 
   4 -11   1        0.42       -9.28     22.40 o 
   5 -11   1      100.96      116.17     60.18 o 
   6 -11   1       14.70        8.48     42.38 o 
  -8 -10   1       81.55       41.01     28.15 o 
  -7 -10   1        8.57       16.45     28.82 o 
  -6 -10   1       53.38       19.13     13.76 o 
  -5 -10   1        0.82        4.16     14.01 o 
  -4 -10   1       14.55       34.06     15.46 o 
  -3 -10   1      153.66      181.80     29.87 o 
  -2 -10   1      357.86      356.26     28.13 o 
  -1 -10   1       38.61       25.28     18.35 o 
   0 -10   1      352.84      394.57     39.82 o 
   1 -10   1      451.95      478.96     43.64 o 
   2 -10   1        0.47       16.95     24.58 o 
   3 -10   1      151.28      116.69     28.69 o 
   4 -10   1       65.62       77.02     27.49 o 
   5 -10   1        1.49      -12.02     19.96 o 
   6 -10   1      100.31       20.34     35.60 o 
  -8  -9   1       30.57        2.11     52.55 o 
  -7  -9   1        0.97        5.88     15.90 o 
  -6  -9   1      234.10      245.48     27.15 o 
  -5  -9   1       56.53       38.12     15.85 o 
  -4  -9   1        1.23       14.11     16.11 o 
  -3  -9   1      303.13      323.31     26.66 o 
  -2  -9   1      353.23      331.34     26.32 o 
  -1  -9   1     1468.85     1580.58     56.60 o 
   0  -9   1      138.77      142.03     17.66 o 
   1  -9   1      248.44      245.54     31.17 o 
   2  -9   1      455.27      484.55     56.79 o 
   3  -9   1       56.44       30.51     20.38 o 
   4  -9   1      264.59      312.46     38.13 o 
   5  -9   1      209.19      237.69     40.69 o 
   6  -9   1        6.21       34.07     25.09 o 
   7  -9   1        6.14       27.12     38.99 o 
  -9  -8   1       83.92       64.42     45.77 o 
  -8  -8   1       12.88       -3.57     38.14 o 
  -7  -8   1       32.52       40.81     17.56 o 
  -6  -8   1      193.30      211.47     29.86 o 
  -5  -8   1        0.63       -8.82      8.82 o 
  -4  -8   1       17.65       24.08     12.65 o 
  -3  -8   1      465.11      520.38     31.23 o 
  -2  -8   1      784.82      797.07     31.85 o 
  -1  -8   1       13.40       17.47     11.47 o 
   0  -8   1     6310.91     6102.81     92.98 o 
   1  -8   1     2940.96     2753.95     76.72 o 
   2  -8   1      359.50      369.47     35.23 o 
   3  -8   1     1038.01     1003.99     50.30 o 
   4  -8   1       89.36       91.90     38.99 o 
   5  -8   1        0.13       -8.14     14.95 o 
   6  -8   1        6.50       24.14     24.83 o 
   7  -8   1        0.25        1.70     35.60 o 
  -9  -7   1        0.31       37.30     35.60 o 
  -8  -7   1       28.36       37.38     32.21 o 
  -7  -7   1       69.81       68.48     19.23 o 
  -6  -7   1        1.04       16.72     14.42 o 
  -5  -7   1       36.60       22.37     12.89 o 
  -4  -7   1       51.99       20.80     20.27 o 
  -3  -7   1      678.07      702.11     43.89 o 
  -2  -7   1      974.15     1008.74     33.46 o 
  -1  -7   1     1633.43     1513.09     39.30 o 
   0  -7   1      266.68      333.47     20.82 o 
   1  -7   1     2257.05     2167.02     65.81 o 
   2  -7   1     3230.68     3066.21    132.23 o 
   3  -7   1       31.94       55.83     18.55 o 
   4  -7   1      423.39      449.90     99.17 o 
   5  -7   1      103.69       85.39     61.88 o 
   6  -7   1        5.51       23.92     21.19 o 
   7  -7   1        1.35       32.21     33.91 o 
   8  -7   1        3.92        5.09     33.91 o 
  -9  -6   1       23.01      123.75     44.08 o 
  -8  -6   1       62.27       49.95     25.75 o 
  -7  -6   1       18.76       -1.20     15.85 o 
  -6  -6   1     1021.15     1112.39     42.31 o 
  -5  -6   1      342.67      371.82     27.72 o 
  -4  -6   1      155.08      144.31     20.83 o 
  -3  -6   1     2256.25     2175.78     48.67 o 
  -2  -6   1     2251.74     2322.31     48.45 o 
  -1  -6   1       29.40       18.63      9.69 o 
   0  -6   1     2733.99     2491.70     46.61 o 
   1  -6   1       16.98       38.17      8.28 o 
   2  -6   1      118.81      101.74     19.18 o 
   3  -6   1      513.19      504.09     52.55 o 
   5  -6   1        5.04       21.19     17.98 o 
   6  -6   1        1.01       -2.37     17.86 o 
   7  -6   1        3.79      -25.43     25.43 o 
   8  -6   1        0.06      -20.34     32.21 o 
  -9  -5   1       11.28       57.64     37.30 o 
  -8  -5   1       24.77       10.17     32.21 o 
  -7  -5   1      391.54      392.33     38.94 o 
  -6  -5   1       66.02       93.97     33.91 o 
  -5  -5   1     1103.90     1098.96     37.85 o 
  -4  -5   1     2734.75     2741.22     57.41 o 
  -3  -5   1     1021.18     1022.12     40.14 o 
  -2  -5   1     2250.62     2177.70     65.77 o 
  -1  -5   1        2.07        3.20      6.89 o 
   0  -5   1        3.88        3.05      6.98 o 
   1  -5   1       94.59      111.95     10.39 o 
   2  -5   1      440.03      459.44     32.37 o 
   3  -5   1       77.28       42.94     60.18 o 
   4  -5   1      675.82      700.38     44.94 o 
   5  -5   1      218.58      264.54     31.75 o 
   6  -5   1       18.73        7.63     19.18 o 
   7  -5   1       29.18       61.03     33.91 o 
   8  -5   1        0.67        3.39     32.21 o 
  -9  -4   1       13.48       49.16     37.30 o 
  -8  -4   1       91.93       25.43     48.31 o 
  -7  -4   1        5.07       16.83     14.47 o 
  -6  -4   1     1387.53     1510.57    119.52 o 
  -5  -4   1      386.60      418.34     27.27 o 
  -4  -4   1     1904.83     2000.93     54.99 o 
  -3  -4   1     1266.67     1264.31     33.07 o 
  -2  -4   1      263.84      257.00     20.95 o 
  -1  -4   1      824.59      798.40     22.99 o 
   0  -4   1     3657.89     3704.16     53.70 o 
   1  -4   1     1198.43     1192.60     24.16 o 
   2  -4   1      451.28      249.20     30.51 o 
   3  -4   1      332.47      311.87     15.23 o 
   4  -4   1      219.82      247.55     26.37 o 
   5  -4   1       20.17       18.41     31.36 o 
   6  -4   1      234.66      257.65     32.30 o 
   7  -4   1        0.19      -20.34     20.34 o 
   8  -4   1       69.61       62.72     37.30 o 
  -9  -3   1        3.04       16.95     23.73 o 
  -8  -3   1        5.45       14.38     18.55 o 
  -7  -3   1       73.48       45.17     17.72 o 
  -6  -3   1       42.82       44.92     14.01 o 
  -5  -3   1      849.29      861.16     42.75 o 
  -4  -3   1     2810.44     2702.54     63.23 o 
  -3  -3   1       78.52       85.54     11.66 o 
  -2  -3   1      325.45      328.46     39.46 o 
  -1  -3   1     3603.73     3379.47     80.52 o 
   0  -3   1      253.53      277.93     13.47 o 
   1  -3   1     8225.13     8459.73     96.26 o 
   2  -3   1      779.33      743.34     27.38 o 
   3  -3   1       13.22       15.26     10.39 o 
   4  -3   1      543.41      567.86     23.45 o 
   5  -3   1        5.38       16.58     13.75 o 
   6  -3   1      119.56      127.14     23.97 o 
   7  -3   1      368.79      298.36     50.86 o 
   8  -3   1       60.54       93.24     35.60 o 
  -8  -2   1        8.71       -4.71     15.89 o 
  -7  -2   1       11.67        1.27      8.67 o 
  -6  -2   1       98.33       67.83     14.79 o 
  -5  -2   1       20.14        2.23     13.31 o 
  -4  -2   1     1557.73     1661.48     50.31 o 
  -3  -2   1      162.69      154.66     17.09 o 
  -2  -2   1       27.43       40.28      8.44 o 
  -1  -2   1     3388.06     3204.09     42.90 o 
   0  -2   1    10913.26    11486.18    120.97 o 
   1  -2   1        3.73        1.15      5.32 o 
   2  -2   1      723.65      798.18     23.18 o 
   3  -2   1      438.93      449.43     41.20 o 
   4  -2   1      132.79      127.61     13.91 o 
   5  -2   1      201.85      193.93     21.42 o 
   6  -2   1      508.02      620.52     43.64 o 
   7  -2   1        0.79        0.23     17.10 o 
  -8  -1   1        2.38      -10.17     23.73 o 
  -7  -1   1        0.40      -11.66     11.66 o 
  -6  -1   1        2.65       10.36      9.65 o 
  -5  -1   1       49.15       58.16     16.26 o 
  -4  -1   1       10.26        0.85      5.54 o 
  -3  -1   1      453.51      469.96     17.87 o 
  -2  -1   1     2558.00     2499.22     38.55 o 
  -1  -1   1      723.78      658.39     21.19 o 
   1  -1   1     7490.92     7348.49     79.55 o 
   2  -1   1     5935.57     5688.06     71.41 o 
   3  -1   1       55.53       56.72      9.34 o 
   4  -1   1      359.99      328.94     27.19 o 
   5  -1   1       10.85       -2.06      9.43 o 
   6  -1   1      267.24      295.07     30.34 o 
   7  -1   1      278.80      312.95     49.16 o 
   8  -1   1       27.26       18.65     33.91 o 
  -8   0   1        2.22       32.21     30.51 o 
  -7   0   1       84.69      123.18     19.23 o 
  -6   0   1        5.51       -1.89      8.98 o 
  -5   0   1        0.05        3.82      8.20 o 
  -4   0   1        1.58       -3.24      7.14 o 
  -3   0   1     2204.56     2296.04     41.04 o 
  -2   0   1      352.18      338.22     13.20 o 
  -1   0   1    12298.82    12186.41    151.88 o 
   1   0   1      116.77      -15.34     15.34 o 
   2   0   1    15230.71    15551.25    164.10 o 
   3   0   1     2385.93     2317.82     41.04 o 
   4   0   1      354.96      335.55     20.40 o 
   5   0   1      686.62      680.92     27.52 o 
   6   0   1       19.46       17.11     16.02 o 
   7   0   1        6.62       17.60     17.10 o 
   8   0   1       26.94       37.30     30.51 o 
  -8   1   1        3.55        1.70     27.12 o 
  -7   1   1        0.30        3.08     16.15 o 
  -6   1   1      275.60      264.29     27.26 o 
  -5   1   1      502.19      488.99     31.61 o 
  -4   1   1      162.82      187.61     15.92 o 
  -3   1   1      531.40      556.32     19.38 o 
  -2   1   1     1337.47     1259.23     25.65 o 
  -1   1   1       55.09       39.77      4.70 o 
   0   1   1      174.92      215.06      7.14 o 
   1   1   1    11377.11    11649.05    148.58 o 
   2   1   1      710.51      716.08     18.85 o 
   3   1   1     1020.18      912.16     24.78 o 
   4   1   1      751.20      761.47     31.17 o 
   5   1   1       14.90       -8.44      8.44 o 
   6   1   1       64.17       49.78     13.88 o 
   7   1   1        0.64      -10.47     10.47 o 
   8   1   1        4.57      -10.17     18.65 o 
  -8   2   1        1.20       25.43     30.51 o 
  -7   2   1      376.05      330.57     50.86 o 
  -6   2   1      464.49      367.87     49.16 o 
  -5   2   1       98.29      101.49     27.52 o 
  -4   2   1     3112.45     2865.15    104.25 o 
  -3   2   1      577.02      562.08     23.18 o 
  -2   2   1        8.17        4.62      5.40 o 
  -1   2   1      798.13      896.93     25.09 o 
   0   2   1     3871.93     3565.90     58.95 o 
   1   2   1     2296.55     2023.46     30.00 o 
   2   2   1    14780.99    15279.70    198.36 o 
   3   2   1     1874.25     1748.50     35.21 o 
   4   2   1      497.74      488.75     23.18 o 
   5   2   1       70.90       77.67     22.30 o 
   6   2   1      252.55      269.44     28.35 o 
   7   2   1       10.24        6.73     10.53 o 
   8   2   1       11.14        7.63     16.65 o 
  -7   3   1       30.28       42.88     20.27 o 
  -5   3   1     1855.25     1902.87     61.73 o 
  -4   3   1      132.79      179.90     15.56 o 
  -3   3   1        2.84       -6.15      6.15 o 
  -2   3   1     1172.40     1128.73     48.31 o 
  -1   3   1      281.15      227.36     39.84 o 
   0   3   1      515.73      447.30     19.92 o 
   1   3   1     2477.33     2517.18     38.44 o 
   2   3   1      473.84      409.10     16.91 o 
   3   3   1      720.51      691.47     36.45 o 
   4   3   1      656.33      602.24     30.27 o 
   5   3   1       45.77       28.57     11.66 o 
   6   3   1      558.91      602.73     33.89 o 
   7   3   1       47.17       34.73     20.18 o 
   8   3   1       37.65       43.89     21.18 o 
  -7   4   1      212.80      166.79     50.86 o 
  -6   4   1      325.11      227.31    155.96 o 
  -5   4   1      290.88      275.30     29.97 o 
  -4   4   1     2052.93     2024.34     60.99 o 
  -3   4   1       44.14       52.62     14.24 o 
  -2   4   1      834.38      913.28     50.86 o 
  -1   4   1      932.28     1002.79     43.23 o 
   0   4   1      246.05      278.09     18.36 o 
   1   4   1     4268.73     4284.13     59.93 o 
   2   4   1     1289.72     1198.99     29.03 o 
   3   4   1      175.81      171.85     15.73 o 
   4   4   1       23.00       31.97     18.32 o 
   5   4   1      379.05      391.06     35.69 o 
   6   4   1      165.80      180.55     21.19 o 
   7   4   1      137.49       78.39     49.05 o 
   8   4   1      144.24       53.34     23.35 o 
   9   4   1        7.65       -3.39     32.21 o 
  -7   5   1       28.72        7.69     16.65 o 
  -6   5   1      128.95      121.23     25.75 o 
  -5   5   1      342.63      338.87     34.70 o 
  -4   5   1       31.49       38.99     16.78 o 
  -3   5   1      637.32      664.69     33.50 o 
  -2   5   1     1300.22     1304.10     43.64 o 
  -1   5   1      252.80      253.42     36.45 o 
   0   5   1       16.47       11.18      7.83 o 
   1   5   1      811.89      798.16     23.57 o 
   2   5   1      190.85      198.10     15.60 o 
   3   5   1      169.65      183.42     17.26 o 
   4   5   1      310.80      303.94     22.08 o 
   5   5   1      504.51      560.00     32.08 o 
   6   5   1     1032.99     1045.14     40.31 o 
   7   5   1       95.21      139.94     33.90 o 
   8   5   1      104.62      113.35     26.95 o 
   9   5   1       62.56       91.54     40.69 o 
  -7   6   1       25.67       18.86     36.45 o 
  -6   6   1        3.28       -0.31     16.15 o 
  -5   6   1       11.01       13.68     17.86 o 
  -4   6   1        2.87        4.00     14.95 o 
  -3   6   1      239.83      252.15     33.90 o 
  -2   6   1     3778.57     3856.60     86.21 o 
  -1   6   1      307.76      286.47     14.16 o 
   0   6   1      167.97      220.68     15.62 o 
   1   6   1      684.36      729.21     29.11 o 
   2   6   1      149.71      155.09     24.57 o 
   3   6   1        0.41       10.60      9.43 o 
   4   6   1     1233.68     1175.04     37.11 o 
   5   6   1      355.33      365.62     27.03 o 
   6   6   1        0.64       16.36     14.27 o 
   7   6   1      220.64      196.70     24.69 o 
   8   6   1      210.49      153.23     39.84 o 
   9   6   1        2.42      -16.95     27.12 o 
  -7   7   1        0.23       -8.17     19.53 o 
  -6   7   1       56.69       67.77     24.55 o 
  -5   7   1       30.02       26.28     19.18 o 
  -4   7   1       82.34       91.40     23.35 o 
  -3   7   1      278.47      275.15     31.10 o 
  -2   7   1      270.17      292.81     34.75 o 
  -1   7   1      173.00      176.99     13.33 o 
   0   7   1     4822.82     4572.72     71.03 o 
   1   7   1      677.87      623.49     31.65 o 
   2   7   1      977.20      883.60     31.88 o 
   3   7   1      586.67      597.06     29.18 o 
   4   7   1       38.54       31.63     14.25 o 
   5   7   1      720.05      731.25     38.63 o 
   6   7   1       91.79      137.51     21.19 o 
   7   7   1        2.15       -2.90     13.88 o 
   8   7   1       31.00        6.15     17.44 o 
   9   7   1       34.26       71.20     40.69 o 
  -7   8   1        2.47      -11.87     23.97 o 
  -6   8   1        0.03      -12.79     19.53 o 
  -5   8   1       44.04       44.26     21.19 o 
  -4   8   1       11.96       17.62     22.04 o 
  -3   8   1       57.00       42.28     31.36 o 
  -2   8   1      946.27      903.80     45.36 o 
  -1   8   1     1106.98     1133.62     49.16 o 
   0   8   1       12.49       18.43     10.07 o 
   1   8   1     5959.37     5566.78    108.78 o 
   2   8   1     4536.55     4269.72     76.42 o 
   3   8   1      417.51      421.73     28.38 o 
   4   8   1      799.71      789.60     34.18 o 
   5   8   1      134.05      128.42     34.26 o 
   6   8   1        9.95       -2.54     12.87 o 
   7   8   1       12.23       19.30     16.11 o 
   8   8   1        0.59        8.38     15.14 o 
   9   8   1        3.16       35.60     42.38 o 
  -7   9   1       50.65      122.06     45.77 o 
  -6   9   1        2.98      -12.40     20.95 o 
  -5   9   1        0.45        8.63     19.53 o 
  -4   9   1        1.50       46.42     23.17 o 
  -3   9   1      364.97      305.87     61.88 o 
  -2   9   1      244.66      330.26     61.88 o 
  -1   9   1     1021.24     1094.79     51.89 o 
   0   9   1     1746.96     1721.81     43.73 o 
   1   9   1       38.87       26.02     13.29 o 
   2   9   1     1336.98     1307.47     53.84 o 
   3   9   1     1006.64      881.68     35.50 o 
   4   9   1       28.72        2.45     16.16 o 
   5   9   1      326.65      343.28     29.77 o 
   6   9   1        1.39        0.64     12.94 o 
   7   9   1       23.73       49.78     19.05 o 
   8   9   1       49.28       24.40     24.62 o 
  -6  10   1        0.05        3.39     25.17 o 
  -5  10   1      129.42      204.41     51.71 o 
  -4  10   1      248.96      259.04     37.63 o 
  -3  10   1       77.96       66.36     25.09 o 
  -2  10   1      243.47      245.93     73.74 o 
  -1  10   1      317.26      321.09     65.27 o 
   0  10   1      225.27      279.99     32.95 o 
   1  10   1     1611.38     1668.30     60.30 o 
   2  10   1     1138.93     1120.04     40.64 o 
   3  10   1      223.06      262.06     25.86 o 
   4  10   1      442.33      390.26     30.92 o 
   5  10   1       25.27       36.34     16.45 o 
   6  10   1        8.62       18.80     16.08 o 
   7  10   1        2.85       -7.65     19.38 o 
   8  10   1        7.37        5.25     19.05 o 
  -6  11   1       76.28       31.62     29.35 o 
  -5  11   1        5.14      -19.37     20.34 o 
  -4  11   1      200.33      136.02     38.99 o 
  -3  11   1      358.20      343.50     42.24 o 
  -2  11   1       11.71       14.41     19.18 o 
  -1  11   1       18.52       39.33     20.95 o 
   0  11   1       42.56       44.21     21.58 o 
   1  11   1        2.92       -8.07     17.35 o 
   2  11   1      316.96      307.44     34.10 o 
   3  11   1        6.55       16.67     14.47 o 
   4  11   1       24.35       15.09     13.96 o 
   5  11   1      192.58      257.29     34.06 o 
   6  11   1      104.77      108.50     23.49 o 
   7  11   1        0.84       -8.54     17.93 o 
   8  11   1        0.91       25.43     26.37 o 
  -5  12   1      151.34      139.28     37.10 o 
  -4  12   1       69.22       64.07     29.20 o 
  -3  12   1       84.21       69.79     27.69 o 
  -2  12   1      249.22      210.11     38.14 o 
  -1  12   1        9.56      -13.77     19.07 o 
   0  12   1        1.51      -15.26     16.78 o 
   1  12   1        9.36       24.25     21.48 o 
   2  12   1       13.04       -8.79     12.20 o 
   3  12   1       11.34       13.44     17.15 o 
   4  12   1      226.85      218.66     29.56 o 
   5  12   1       13.94        8.05     15.62 o 
   6  12   1       82.25       64.38     23.57 o 
   7  12   1       81.69       91.00     24.43 o 
  -4  13   1       41.93       27.05     27.49 o 
  -3  13   1       38.19       51.71     27.57 o 
  -2  13   1       65.51       39.64     39.84 o 
  -1  13   1       85.93       68.66     27.57 o 
   0  13   1       27.02       35.90     23.35 o 
   1  13   1      103.87       86.91     26.79 o 
   2  13   1      421.67      387.21    109.34 o 
   3  13   1       23.66       25.70     17.47 o 
   4  13   1       13.22       20.22     16.84 o 
   5  13   1      190.74      232.27     31.96 o 
   6  13   1       38.20       31.06     20.37 o 
   7  13   1       55.25       30.43     22.13 o 
  -3  14   1        6.31       14.93     25.09 o 
  -2  14   1       36.67       64.73     29.35 o 
  -1  14   1        0.69       -1.70     22.78 o 
   0  14   1       84.28       66.58     42.38 o 
   1  14   1       35.23       37.67     24.55 o 
   2  14   1        0.05       10.39     31.36 o 
   3  14   1       52.26       21.02     43.23 o 
   4  14   1       29.64       23.44     32.43 o 
   5  14   1        3.04        2.39     18.94 o 
   6  14   1       57.71       37.29     37.16 o 
  -2  15   1        1.07       -1.11     44.08 o 
  -1  15   1      197.32      126.12     36.19 o 
   0  15   1       70.37       30.94     27.59 o 
   1  15   1      104.51      132.32     34.52 o 
   2  15   1      313.53      271.46     42.54 o 
   3  15   1       10.90        5.66     24.55 o 
   4  15   1       74.48       71.54     29.90 o 
   5  15   1        8.41       11.52     20.51 o 
  -1  16   1        3.47       -2.66     35.60 o 
   0  16   1      330.62      374.65     74.59 o 
   1  16   1      227.70      177.00     42.95 o 
   2  16   1       50.72       41.95     30.13 o 
   3  16   1      189.23      160.85     39.50 o 
   4  16   1        9.10       10.67     30.55 o 
  -2 -16   2        4.22      -20.77     28.47 o 
  -1 -16   2        1.88      -26.95     26.95 o 
  -4 -15   2        1.20        2.81     24.38 o 
  -3 -15   2        8.53       26.82     26.05 o 
  -2 -15   2        2.20      -10.26     23.88 o 
  -1 -15   2       73.01       80.26     32.82 o 
   0 -15   2      146.49      198.64     94.93 o 
   1 -15   2       38.79       35.19     47.47 o 
   2 -15   2      331.60      400.08     54.53 o 
  -6 -14   2       69.90      128.21     36.93 o 
  -5 -14   2      209.48      251.03     39.53 o 
  -4 -14   2        1.09      -13.62     16.17 o 
  -3 -14   2       79.19       88.78     30.55 o 
  -2 -14   2       29.05        5.01     25.09 o 
  -1 -14   2        2.08       40.45     25.58 o 
   0 -14   2      223.03      178.71     45.77 o 
   1 -14   2      226.12      132.34     65.27 o 
   2 -14   2        0.18        3.05     26.79 o 
   3 -14   2       82.79       78.83     34.52 o 
  -6 -13   2       90.89       64.98     28.69 o 
  -5 -13   2       70.35       43.67     20.51 o 
  -4 -13   2      500.77      586.46     42.64 o 
  -3 -13   2       96.72      162.21     35.29 o 
  -2 -13   2       70.66       35.69     23.35 o 
  -1 -13   2      193.91      192.19     36.43 o 
   0 -13   2        0.15        1.13     21.18 o 
   1 -13   2        2.63      -20.52     22.40 o 
   2 -13   2        9.41      -15.56     20.27 o 
   3 -13   2        0.62       -4.42     23.52 o 
   4 -13   2        1.59      -10.17     28.77 o 
  -7 -12   2       21.20       32.18     29.35 o 
  -6 -12   2      176.63      131.73     60.05 o 
  -5 -12   2      448.08      472.67     45.86 o 
  -4 -12   2       10.91       32.23     25.97 o 
  -3 -12   2      572.12      634.82     41.52 o 
  -2 -12   2      323.50      400.86     32.88 o 
  -1 -12   2        0.08      -14.69     20.69 o 
   0 -12   2       26.22       49.77     24.83 o 
   1 -12   2       42.84       42.01     39.84 o 
   2 -12   2       24.89       62.85     23.88 o 
   3 -12   2        2.41       13.30     23.17 o 
   4 -12   2       22.59       21.31     28.82 o 
   5 -12   2        0.65       28.82     44.08 o 
  -8 -11   2        4.20       22.04     44.08 o 
  -7 -11   2       51.79        1.74     27.97 o 
  -6 -11   2       85.46       61.98     26.95 o 
  -5 -11   2       40.35       55.72     17.06 o 
  -4 -11   2      434.15      379.93     32.34 o 
  -3 -11   2        7.49        1.47     13.33 o 
  -2 -11   2      744.98      752.36     42.28 o 
  -1 -11   2      537.02      471.74     53.40 o 
   0 -11   2       36.85       36.90     19.96 o 
   1 -11   2      169.26      212.67     35.23 o 
   2 -11   2      880.24      909.88    193.26 o 
   3 -11   2       34.45       25.94     23.62 o 
   4 -11   2        3.92      -16.64     20.34 o 
   5 -11   2       40.78       61.91     31.10 o 
  -8 -10   2       77.44       36.94     28.69 o 
  -7 -10   2        1.08       20.81     21.48 o 
  -6 -10   2        4.90        1.26     14.99 o 
  -5 -10   2        1.38        3.38     10.69 o 
  -4 -10   2       16.12       24.92     14.09 o 
  -3 -10   2      329.34      363.46     29.41 o 
  -2 -10   2      136.29      126.84     25.64 o 
  -1 -10   2       71.45       68.50     15.96 o 
   0 -10   2      560.97      537.87     45.50 o 
   1 -10   2      334.66      317.26     45.77 o 
   2 -10   2        0.37      -11.40     19.75 o 
   3 -10   2       10.37       18.89     20.95 o 
   4 -10   2        2.92      -11.87     26.28 o 
   5 -10   2       57.20       22.14     20.95 o 
   6 -10   2       76.08      216.99     54.25 o 
  -8  -9   2       20.11       30.09     25.64 o 
  -7  -9   2        9.31       -6.44     17.86 o 
  -6  -9   2        1.54       16.98     14.09 o 
  -5  -9   2      287.75      310.09     28.74 o 
  -4  -9   2       17.36        2.88     11.47 o 
  -3  -9   2      116.41      145.42     20.55 o 
  -2  -9   2      441.19      473.00     30.79 o 
  -1  -9   2      555.04      525.57     31.23 o 
   0  -9   2       38.94       25.93     21.70 o 
   1  -9   2      342.83      445.09     39.82 o 
   2  -9   2        2.66       18.65     25.43 o 
   3  -9   2       85.19       79.34     23.62 o 
   4  -9   2      132.51      109.61     27.57 o 
   5  -9   2        0.41        5.33     27.97 o 
   6  -9   2        5.36      -22.04     32.21 o 
   7  -9   2       54.36       93.24     50.86 o 
  -9  -8   2       41.61       50.57     31.61 o 
  -8  -8   2       34.23       23.21     23.35 o 
  -7  -8   2       40.99       61.48     24.38 o 
  -6  -8   2       68.51       29.55     16.08 o 
  -5  -8   2      131.04      142.05     24.29 o 
  -4  -8   2        5.58        1.94      9.82 o 
  -3  -8   2       71.65       61.41     15.18 o 
  -2  -8   2       27.04       29.26     13.20 o 
  -1  -8   2      416.40      505.43     29.07 o 
   0  -8   2     2873.32     2708.91     56.09 o 
   1  -8   2      531.01      471.19     38.94 o 
   2  -8   2     1220.53     1324.95     55.14 o 
   3  -8   2     1331.22     1446.98     66.96 o 
   4  -8   2        0.92        8.22     15.45 o 
   5  -8   2      203.66      255.39     67.81 o 
   6  -8   2       84.67       76.29     38.99 o 
   7  -8   2        1.11       16.95     37.30 o 
  -9  -7   2        0.41        9.88     24.55 o 
  -8  -7   2       55.84       61.07     26.95 o 
  -7  -7   2       13.88       31.59     22.68 o 
  -6  -7   2      209.54      244.64     25.33 o 
  -5  -7   2       47.12       20.25     13.42 o 
  -4  -7   2        1.02       13.26     11.39 o 
  -3  -7   2      271.16      299.90     33.06 o 
  -2  -7   2      723.67      747.10     30.50 o 
  -1  -7   2     1081.12     1075.42     37.41 o 
   0  -7   2      540.20      584.98     26.34 o 
   1  -7   2     4233.63     4068.68     66.29 o 
   2  -7   2     1104.23     1003.59     46.14 o 
   3  -7   2      269.98      255.13     33.06 o 
   4  -7   2      769.32      852.96     54.45 o 
   5  -7   2       33.04       16.00     19.07 o 
   6  -7   2      119.32      167.83     44.08 o 
   7  -7   2       19.27       -1.70     28.82 o 
  -9  -6   2       41.07       20.96     30.51 o 
  -8  -6   2        0.92      -18.55     18.55 o 
  -7  -6   2      148.30      135.79     42.38 o 
  -6  -6   2      554.01      584.69     36.41 o 
  -5  -6   2        0.47       -0.14     11.69 o 
  -4  -6   2      914.17      979.93     35.39 o 
  -3  -6   2      387.85      373.03     26.39 o 
  -2  -6   2       74.81       96.09     13.35 o 
  -1  -6   2     2497.09     2438.73     60.16 o 
   0  -6   2       12.57       37.92      9.39 o 
   1  -6   2      244.48      270.25     17.45 o 
   2  -6   2     1886.92     1747.89     35.53 o 
   4  -6   2       41.44        2.78     15.26 o 
   5  -6   2      229.25      247.71     32.37 o 
   6  -6   2       78.19       52.69     44.08 o 
   7  -6   2        7.01       -1.70     30.51 o 
   8  -6   2        5.45       22.04     37.30 o 
  -9  -5   2        3.67       50.86     38.99 o 
  -8  -5   2       20.18       18.65     28.82 o 
  -7  -5   2       92.51       82.22     25.17 o 
  -6  -5   2      159.68      216.92     53.92 o 
  -5  -5   2     3334.07     3305.50     81.32 o 
  -4  -5   2     1687.97     1599.44     42.33 o 
  -3  -5   2       22.83       61.90     11.93 o 
  -2  -5   2      959.56      872.42    116.97 o 
  -1  -5   2     1134.35     1113.70     33.95 o 
   0  -5   2      262.74      255.01     18.55 o 
   1  -5   2      463.56      449.01     41.90 o 
   2  -5   2      209.41      200.04     15.00 o 
   3  -5   2       56.56       85.40     18.55 o 
   4  -5   2      393.15      461.08     51.71 o 
   5  -5   2      107.16      104.29     23.35 o 
   6  -5   2      101.58      100.22     24.83 o 
   7  -5   2       36.52       35.60     35.60 o 
   8  -5   2        1.50       -8.48     30.51 o 
  -9  -4   2       21.55       26.38     24.55 o 
  -8  -4   2       30.83       46.93     20.95 o 
  -7  -4   2       85.60       88.77     44.08 o 
  -6  -4   2     1046.98     1100.27     48.27 o 
  -5  -4   2        8.05       -3.86     10.21 o 
  -4  -4   2     7345.23     7317.13    125.75 o 
  -3  -4   2     2668.83     2531.83     49.24 o 
  -2  -4   2     1171.22     1217.50     30.44 o 
  -1  -4   2      610.41      598.86     56.79 o 
   0  -4   2     1010.08     1046.17     26.10 o 
   1  -4   2        0.87       -5.27      5.27 o 
   2  -4   2     1664.87     1708.44     47.64 o 
   3  -4   2        0.69       -0.64      7.18 o 
   4  -4   2        3.93        0.25     11.81 o 
   5  -4   2      228.39      254.52     29.90 o 
   6  -4   2       79.21       87.36     21.48 o 
   7  -4   2        4.62       22.04     30.51 o 
   8  -4   2       32.22       32.21     30.51 o 
  -9  -3   2        2.82        5.09     16.78 o 
  -8  -3   2       21.89       41.51     23.35 o 
  -7  -3   2      143.14      130.12     25.75 o 
  -6  -3   2       13.41       21.97     12.42 o 
  -5  -3   2     2153.32     2208.13     61.78 o 
  -4  -3   2      337.33      361.71     22.34 o 
  -3  -3   2     2443.56     2304.92     44.32 o 
  -2  -3   2       59.24      105.81     13.02 o 
  -1  -3   2       38.27       45.71     10.37 o 
   0  -3   2      494.08      572.64     17.56 o 
   1  -3   2      421.25      420.94     14.96 o 
   2  -3   2      671.84      692.65     20.08 o 
   3  -3   2      149.57      171.53     13.91 o 
   4  -3   2      213.40      250.19     44.08 o 
   5  -3   2       30.64       27.12     22.04 o 
   6  -3   2      111.03       94.93     30.51 o 
   7  -3   2      229.84      372.96     55.94 o 
   8  -3   2       11.56       64.42     38.99 o 
   9  -3   2       66.67       67.81     44.08 o 
  -8  -2   2       23.85       20.83     20.75 o 
  -7  -2   2      110.62      130.83     24.55 o 
  -6  -2   2      147.65      142.91     18.81 o 
  -5  -2   2      109.82      125.27     15.62 o 
  -4  -2   2      143.82      125.08     14.62 o 
  -3  -2   2      173.15      208.69     18.42 o 
  -2  -2   2       66.80       61.99      8.70 o 
  -1  -2   2       27.86       -2.59      5.96 o 
   0  -2   2        8.98        1.06      8.24 o 
   1  -2   2      440.01      405.07     14.92 o 
   2  -2   2     3628.90     3865.73     54.12 o 
   3  -2   2     1050.01     1057.23     27.09 o 
   4  -2   2      458.04      474.62     22.18 o 
   5  -2   2      153.71      197.40     19.13 o 
   6  -2   2       32.21       45.03     18.73 o 
   7  -2   2       95.41       89.85     37.30 o 
   9  -2   2        1.51        1.70     35.60 o 
  -8  -1   2       13.28       -1.70     23.73 o 
  -7  -1   2        6.46       12.31     12.95 o 
  -6  -1   2        2.48       -8.19     11.06 o 
  -5  -1   2        3.74       -5.22      8.44 o 
  -4  -1   2        4.99        0.34      6.98 o 
  -3  -1   2       36.38       52.85      8.98 o 
  -2  -1   2        4.86       -1.08      5.10 o 
  -1  -1   2        1.66       -1.23      3.88 o 
   0  -1   2     1529.58     1690.06     35.14 o 
   1  -1   2       16.19       12.43      5.33 o 
   2  -1   2      810.14      846.01     25.95 o 
   3  -1   2     2217.72     2243.56     51.17 o 
   4  -1   2        9.77       28.73     13.21 o 
   5  -1   2       62.05       94.94     14.78 o 
   6  -1   2      150.08      178.58     22.91 o 
   7  -1   2       23.61      100.02     35.60 o 
   8  -1   2       11.51      -25.43     25.43 o 
   9  -1   2       44.12       -1.70     40.69 o 
  -8   0   2       52.41       -6.78     20.34 o 
  -7   0   2       87.84      108.00     18.45 o 
  -6   0   2        8.45        8.79     11.66 o 
  -5   0   2        1.67        4.77      9.91 o 
  -4   0   2      522.53      516.63     28.47 o 
  -3   0   2        6.68       15.33      8.01 o 
  -2   0   2      893.32      999.00     25.58 o 
  -1   0   2     7491.83     7077.67    140.71 o 
   0   0   2     1684.85     1706.73     22.01 o 
   1   0   2     5574.90     5725.75     80.31 o 
   2   0   2   178091.66   167034.42   2486.93 o 
   3   0   2      988.02      849.14     36.00 o 
   4   0   2     3739.63     3749.86     61.89 o 
   5   0   2       25.19       46.96     12.37 o 
   6   0   2       54.79       66.34     15.31 o 
   7   0   2       57.18       62.72     28.82 o 
   8   0   2       32.05       67.81     35.60 o 
   9   0   2        0.78      -30.51     30.51 o 
  -8   1   2        4.45       16.95     22.04 o 
  -7   1   2       26.29       33.68     17.86 o 
  -6   1   2      138.31      159.00     18.85 o 
  -5   1   2        9.30        9.85     13.11 o 
  -4   1   2        0.53       -7.35      7.35 o 
  -3   1   2      239.98      280.10     16.24 o 
  -2   1   2      129.81      132.37     10.33 o 
  -1   1   2      220.97      207.32     10.27 o 
   0   1   2     7751.51     7490.98     94.61 o 
   1   1   2      806.22      893.69     16.19 o 
   2   1   2    20792.08    20562.89    212.98 o 
   3   1   2     2854.96     2743.23     45.85 o 
   4   1   2       26.37       13.29      8.06 o 
   5   1   2       63.32       65.86     12.65 o 
   6   1   2       54.88       53.77     14.33 o 
   7   1   2        3.99       -2.76     16.15 o 
   8   1   2        7.00       37.30     33.91 o 
   9   1   2        4.03      -15.26     32.21 o 
  -8   2   2       58.64       -5.09     16.95 o 
  -7   2   2      207.02      196.47     28.69 o 
  -6   2   2       11.05       11.87     23.73 o 
  -5   2   2      770.99      779.77     35.01 o 
  -4   2   2     1832.23     1867.23     49.28 o 
  -3   2   2       22.09       21.57      7.71 o 
  -2   2   2       40.05       33.96      6.89 o 
  -1   2   2      667.78      588.73     14.92 o 
   0   2   2      973.50      847.53     21.96 o 
   1   2   2    14383.24    14475.63    151.01 o 
   2   2   2    37370.18    35922.59    361.05 o 
   3   2   2       76.14       71.34     12.82 o 
   4   2   2     1035.79     1051.98     30.53 o 
   5   2   2      173.80      198.56     18.85 o 
   6   2   2        1.95       -6.04     10.97 o 
   7   2   2       12.06        1.70     13.56 o 
   8   2   2        0.38      -15.82     17.86 o 
   9   2   2        0.16      -30.51     33.91 o 
  -8   3   2        2.34       -5.09     22.04 o 
  -7   3   2        7.41      -15.04     15.04 o 
  -6   3   2      306.28      325.32     32.95 o 
  -5   3   2      748.34      759.98     42.28 o 
  -4   3   2     1136.52     1065.62     29.74 o 
  -3   3   2     7054.94     7152.03     91.81 o 
  -2   3   2      613.76      591.59     25.99 o 
  -1   3   2      125.90      130.44      8.98 o 
   0   3   2     6115.27     6027.99     89.81 o 
   1   3   2      135.99       95.12      9.79 o 
   2   3   2        9.70        7.35      6.85 o 
   3   3   2      811.09      750.77     23.76 o 
   4   3   2      493.06      518.40     24.69 o 
   5   3   2       67.49       65.81     13.35 o 
   6   3   2       33.02       30.61     13.63 o 
   7   3   2       10.98        6.60     14.19 o 
   8   3   2       40.88       -9.32     19.18 o 
   9   3   2       24.87       67.81     38.99 o 
  -8   4   2       12.14       -8.48     20.34 o 
  -7   4   2      190.81      221.41     49.16 o 
  -6   4   2       75.76       53.79     19.53 o 
  -5   4   2     2004.45     2030.96     65.64 o 
  -4   4   2     2796.08     2930.85     75.77 o 
  -3   4   2     1866.63     2005.22     45.21 o 
  -2   4   2     1433.21     1317.90    112.73 o 
  -1   4   2      402.46      397.67     14.81 o 
   0   4   2      121.94      154.05     18.73 o 
   1   4   2     1112.85     1095.16     25.95 o 
   2   4   2     1641.75     1635.41     34.23 o 
   3   4   2        0.37        5.42      8.31 o 
   4   4   2      489.26      496.76     30.38 o 
   5   4   2      117.37      147.49     17.82 o 
   6   4   2       26.39       30.81     17.10 o 
   7   4   2      125.03      161.94     21.19 o 
   8   4   2       66.46       52.07     23.35 o 
   9   4   2       27.46       53.46     25.75 o 
  -8   5   2       10.14       -1.70     27.12 o 
  -7   5   2        0.21       -6.78     30.51 o 
  -6   5   2      214.11      210.18     31.17 o 
  -5   5   2       70.89       70.26     23.73 o 
  -4   5   2      364.58      424.93     35.23 o 
  -3   5   2     1138.15     1099.65     44.16 o 
  -2   5   2      328.98      402.52     29.20 o 
  -1   5   2      352.16      350.66     14.97 o 
   0   5   2      536.06      502.92     20.11 o 
   1   5   2       91.48      103.50     11.39 o 
   2   5   2     1297.73     1248.25     31.29 o 
   3   5   2        0.99       -7.71      7.71 o 
   4   5   2       44.59       42.12     11.21 o 
   5   5   2      205.50      252.14     27.28 o 
   6   5   2       60.41       42.38     15.66 o 
   7   5   2       56.22       50.41     17.16 o 
   8   5   2      287.88      327.32     94.93 o 
   9   5   2       63.64       41.67     26.95 o 
  -7   6   2       44.88       63.29     25.09 o 
  -6   6   2       16.93       10.29     17.10 o 
  -5   6   2       60.48       37.91     19.53 o 
  -4   6   2        1.59      -14.38     14.38 o 
  -3   6   2      329.87      351.86     48.31 o 
  -2   6   2     2102.41     2048.25     59.26 o 
  -1   6   2      240.18      223.17     15.84 o 
   0   6   2      229.33      274.55     16.84 o 
   1   6   2     1082.33     1092.65     40.57 o 
   2   6   2       34.45       49.34     10.68 o 
   3   6   2      420.26      366.58     23.11 o 
   4   6   2        7.82       29.58     11.66 o 
   5   6   2       15.63       -3.22     12.30 o 
   6   6   2       81.82       90.53     18.06 o 
   7   6   2       98.22      136.03     21.59 o 
   8   6   2       27.50       44.08     23.97 o 
   9   6   2       42.21       30.51     33.91 o 
  -7   7   2       55.38       49.28     25.75 o 
  -6   7   2        1.56        1.08     19.75 o 
  -5   7   2        7.08       10.66     18.55 o 
  -4   7   2      290.83      278.62     66.11 o 
  -3   7   2        4.37       -3.88     16.10 o 
  -2   7   2       74.62      125.95     21.48 o 
  -1   7   2     1392.41     1433.16     32.08 o 
   0   7   2      802.51      763.21     26.24 o 
   1   7   2       87.52      128.73     14.62 o 
   2   7   2     2911.76     2630.75     54.32 o 
   3   7   2      148.79      137.34     16.89 o 
   4   7   2      287.98      303.69     25.11 o 
   5   7   2      479.56      513.96     32.69 o 
   6   7   2       57.91       64.15     17.07 o 
   7   7   2      166.29      159.93     22.99 o 
   8   7   2       96.22      112.70     41.53 o 
   9   7   2       18.20       10.17     35.60 o 
  -7   8   2        1.50        1.04     23.17 o 
  -6   8   2       12.65      -17.85     19.50 o 
  -5   8   2      123.18       91.54     40.69 o 
  -4   8   2       33.59        7.00     19.50 o 
  -3   8   2        1.49      -16.95     16.95 o 
  -2   8   2      293.36      303.36     44.08 o 
  -1   8   2      169.43      156.60     23.35 o 
   0   8   2     1826.91     1718.54     46.25 o 
   1   8   2     4353.85     4204.32     72.57 o 
   2   8   2      102.89       98.10     18.03 o 
   3   8   2     2203.07     2224.19     53.43 o 
   4   8   2     1023.28      995.29     38.15 o 
   5   8   2       50.99       34.84     13.91 o 
   6   8   2      284.24      331.87     33.47 o 
   7   8   2        2.83      -13.93     13.93 o 
   8   8   2        1.81       23.73     21.58 o 
   9   8   2        0.16       38.99     40.69 o 
  -7   9   2       42.57       24.58     27.26 o 
  -6   9   2        4.24      -14.41     20.38 o 
  -5   9   2       52.46       82.32     25.58 o 
  -4   9   2       39.90       49.94     23.35 o 
  -3   9   2      132.84       99.75     26.37 o 
  -2   9   2      114.49      113.07     24.38 o 
  -1   9   2      278.21      258.65     51.71 o 
   0   9   2      690.33      760.82     37.48 o 
   1   9   2      871.86      940.94     41.17 o 
   2   9   2     1301.97     1277.62     40.90 o 
   3   9   2       44.92       36.66     14.50 o 
   4   9   2      641.03      621.91     37.17 o 
   5   9   2      279.90      321.52     28.63 o 
   6   9   2       57.11       76.09     18.92 o 
   7   9   2        1.32      -13.29     13.29 o 
   8   9   2        1.68       -2.64     21.48 o 
   9   9   2        0.05      -38.99     38.99 o 
  -6  10   2      131.58      148.59     45.77 o 
  -5  10   2      120.89      161.95     37.30 o 
  -4  10   2        0.19      -18.55     18.55 o 
  -3  10   2      133.22      110.29     26.95 o 
  -2  10   2      530.77      467.57     43.10 o 
  -1  10   2       32.72        5.81     16.65 o 
   0  10   2      518.97      439.16     39.82 o 
   1  10   2      749.98      814.63     35.09 o 
   2  10   2        9.09       -5.10     12.89 o 
   3  10   2     1690.64     1759.94     52.02 o 
   4  10   2     1424.86     1484.16     49.58 o 
   5  10   2        4.85       32.17     15.90 o 
   6  10   2      187.00      188.39     62.78 o 
   7  10   2       20.92        4.05     24.13 o 
   8  10   2        0.29      -22.65     24.58 o 
  -6  11   2        9.05      -13.88     25.75 o 
  -5  11   2       69.94       50.09     27.12 o 
  -4  11   2      538.30      647.70     70.35 o 
  -3  11   2      146.14      114.21     43.23 o 
  -2  11   2      387.31      362.94     90.70 o 
  -1  11   2      532.66      552.63    200.04 o 
   0  11   2        0.14      -10.36     15.89 o 
   1  11   2        2.96      -16.15     16.15 o 
   2  11   2      528.86      502.97     34.31 o 
   3  11   2      121.91      106.22     19.42 o 
   4  11   2        3.79        1.32     13.93 o 
   5  11   2      254.52      288.63     30.31 o 
   6  11   2       64.84       45.01     28.55 o 
   7  11   2       16.28       30.57     19.05 o 
   8  11   2        5.45      -14.08     23.17 o 
  -5  12   2      156.49      137.73     48.31 o 
  -4  12   2        7.58       11.44     46.62 o 
  -3  12   2      325.67      402.05    105.11 o 
  -2  12   2      247.74      304.64     41.24 o 
  -1  12   2       39.97       10.12     19.11 o 
   0  12   2       10.70      -15.14     23.73 o 
   1  12   2       19.62        6.33     17.86 o 
   2  12   2      103.56       46.16     17.62 o 
   3  12   2       35.29       36.12     15.97 o 
   4  12   2      144.51      121.03     21.90 o 
   5  12   2       11.36       10.50     15.85 o 
   6  12   2      184.43      209.02     29.07 o 
   7  12   2       33.97       48.07     22.78 o 
  -4  13   2      112.79       81.28     32.82 o 
  -3  13   2       13.61      -14.52     22.15 o 
  -2  13   2      130.73      210.65     38.13 o 
  -1  13   2      138.74      136.73     30.89 o 
   0  13   2        0.01       34.30     23.17 o 
   1  13   2       83.04       77.53     26.79 o 
   2  13   2      325.15      345.67     42.44 o 
   3  13   2        3.20       -7.64     14.71 o 
   4  13   2       15.40       -2.66     21.80 o 
   5  13   2       36.89       34.39     19.05 o 
   6  13   2        0.06      -14.46     17.40 o 
   7  13   2       66.59      111.37     35.28 o 
  -3  14   2        9.57        2.26     26.48 o 
  -2  14   2        0.66       10.66     32.21 o 
  -1  14   2       57.00       32.08     23.88 o 
   0  14   2      126.64       98.48     72.05 o 
   1  14   2       14.70       27.97     25.17 o 
   2  14   2        1.02      -12.86     31.36 o 
   3  14   2        6.41        3.39     20.27 o 
   4  14   2        0.06      -12.04     15.97 o 
   5  14   2       67.79       52.36     23.62 o 
   6  14   2       32.31       68.04     23.80 o 
  -2  15   2        7.72       -1.84     28.15 o 
  -1  15   2       21.69       31.75     30.51 o 
   0  15   2        4.06        1.78     23.88 o 
   1  15   2      299.80      331.68     46.14 o 
   2  15   2      143.80      113.07     33.50 o 
   3  15   2       28.95       17.88     27.12 o 
   4  15   2      117.33      136.28     35.35 o 
   5  15   2        1.88       37.31     23.06 o 
  -1  16   2       22.76      -19.61     27.49 o 
   0  16   2      135.98      118.48     37.40 o 
   1  16   2        6.72       22.70     32.21 o 
   2  16   2      242.94      182.65     53.40 o 
   3  16   2      195.30      167.17     39.50 o 
   4  16   2        9.58       -2.54     26.37 o 
  -4 -15   3        0.93        6.78     27.57 o 
  -3 -15   3        4.68      -22.04     23.97 o 
  -2 -15   3       30.59       -1.26     27.69 o 
  -1 -15   3        1.22       10.57     25.58 o 
   0 -15   3        2.02      -11.02     39.84 o 
   1 -15   3      146.29      144.39     38.30 o 
  -5 -14   3        7.76      -10.83     19.13 o 
  -4 -14   3       58.44       47.96     20.87 o 
  -3 -14   3      154.42       98.61     31.61 o 
  -2 -14   3       13.56       -1.52     23.35 o 
  -1 -14   3       27.88       55.28     27.26 o 
   0 -14   3       99.74      124.18     35.43 o 
   1 -14   3       22.38       15.61     28.47 o 
   2 -14   3       89.85       59.42     33.50 o 
   3 -14   3      169.35      182.16     41.94 o 
  -6 -13   3        1.57       -2.83     25.09 o 
  -5 -13   3      253.56      279.63     32.90 o 
  -4 -13   3      511.59      455.73     45.48 o 
  -3 -13   3        1.72       21.48     18.06 o 
  -2 -13   3      238.71      207.13     36.19 o 
  -1 -13   3      153.28      164.74     34.02 o 
   0 -13   3        6.65      -18.55     18.55 o 
   1 -13   3       53.12       23.04     55.10 o 
   2 -13   3       12.02       -3.23     27.97 o 
   3 -13   3       33.39       25.65     27.69 o 
   4 -13   3       20.90       57.30     31.66 o 
  -7 -12   3        7.06      -17.04     38.99 o 
  -6 -12   3      185.26      246.05     38.83 o 
  -5 -12   3      138.15       49.30     31.14 o 
  -4 -12   3      559.14      567.74     54.30 o 
  -3 -12   3     1059.27     1107.74     63.76 o 
  -2 -12   3       44.44       43.68     17.07 o 
  -1 -12   3      265.49      293.69     39.07 o 
   0 -12   3      217.82      196.88     34.15 o 
   1 -12   3        3.94      -11.68     21.18 o 
   2 -12   3        6.51       32.04     24.55 o 
   3 -12   3        0.72       13.17     23.17 o 
   4 -12   3       40.62       10.02     26.05 o 
   5 -12   3        1.78      -30.51     30.51 o 
  -7 -11   3       27.55        7.84     23.18 o 
  -6 -11   3        1.54      -13.72     20.34 o 
  -5 -11   3      311.66      315.38     30.86 o 
  -4 -11   3      207.69      280.01     28.78 o 
  -3 -11   3      152.98      197.99     24.96 o 
  -2 -11   3     1057.88     1063.42     43.50 o 
  -1 -11   3      335.08      339.08     38.94 o 
   0 -11   3       60.35       65.11     24.83 o 
   1 -11   3       81.87       86.80     26.95 o 
   2 -11   3      248.94      240.47     36.55 o 
   3 -11   3        0.34       -8.48     28.82 o 
   4 -11   3       58.02       50.54     25.58 o 
   5 -11   3        1.43       38.99     38.99 o 
  -8 -10   3       29.00        3.90     28.15 o 
  -7 -10   3       93.81       51.87     24.83 o 
  -6 -10   3      373.81      392.04     44.16 o 
  -5 -10   3       25.40       19.98     14.71 o 
  -4 -10   3       23.93        3.20     14.34 o 
  -3 -10   3       91.47       99.85     18.88 o 
  -2 -10   3        1.81      -12.65     12.65 o 
  -1 -10   3      318.87      367.44     37.86 o 
   0 -10   3      304.60      327.76     37.86 o 
   1 -10   3        7.05       -8.59     17.10 o 
   2 -10   3        4.63        7.71     18.55 o 
   3 -10   3       49.05       62.97     25.09 o 
   4 -10   3        1.08        6.55     17.86 o 
   5 -10   3       29.51       33.91     30.51 o 
   6 -10   3        9.12      -30.51     30.51 o 
  -8  -9   3       57.37       69.09     29.35 o 
  -7  -9   3       22.71       13.47     20.75 o 
  -6  -9   3      110.41      108.35     26.95 o 
  -5  -9   3        1.04       -4.34     13.20 o 
  -4  -9   3      369.60      375.11     29.44 o 
  -3  -9   3      108.83      104.16     17.69 o 
  -2  -9   3       41.44       32.31     14.09 o 
  -1  -9   3      124.61       95.75     16.98 o 
   0  -9   3      281.26      337.93     32.50 o 
   1  -9   3      692.03      752.99     99.17 o 
   2  -9   3       34.53       17.52     19.75 o 
   3  -9   3      107.91      157.40     29.20 o 
   4  -9   3        0.67       10.88     18.55 o 
   5  -9   3        2.81       31.67     24.55 o 
   6  -9   3       76.19      140.71     47.47 o 
  -8  -8   3        1.09        0.92     28.82 o 
  -7  -8   3      421.09      498.58     90.70 o 
  -6  -8   3       12.84       15.72     17.35 o 
  -5  -8   3       22.16       23.97     13.20 o 
  -4  -8   3     1692.76     1714.80     50.29 o 
  -3  -8   3       31.79       25.36     20.79 o 
  -2  -8   3        4.41       -3.43     11.60 o 
  -1  -8   3      706.42      708.80     38.40 o 
   0  -8   3      167.87      195.32     20.29 o 
   1  -8   3       59.90       89.09     45.77 o 
   2  -8   3     2564.71     2421.18    118.67 o 
   3  -8   3      458.03      530.61     61.03 o 
   4  -8   3      408.28      481.08     44.94 o 
   5  -8   3      266.95      257.32     35.90 o 
   6  -8   3        0.40       37.30     28.82 o 
   7  -8   3        9.54        1.70     35.60 o 
  -9  -7   3       11.46       34.75     27.57 o 
  -8  -7   3       56.37       64.05     27.26 o 
  -7  -7   3       14.30        3.70     19.53 o 
  -6  -7   3       88.26      108.29     25.75 o 
  -5  -7   3       10.91       14.71     24.10 o 
  -4  -7   3        8.56       14.75     12.30 o 
  -3  -7   3      403.56      438.95     27.92 o 
  -2  -7   3      134.23      125.90     16.41 o 
  -1  -7   3      308.28      348.94     23.62 o 
   0  -7   3     2123.38     2097.63     47.35 o 
   1  -7   3     1054.42     1062.16     44.93 o 
   2  -7   3       18.95        5.70     14.95 o 
   3  -7   3     1761.72     1749.65     68.66 o 
   4  -7   3      573.61      613.38     46.70 o 
   5  -7   3       35.64       23.12     19.53 o 
   6  -7   3      182.06      132.23     42.38 o 
   7  -7   3       24.05       74.59     42.38 o 
  -9  -6   3        1.23      -15.79     22.68 o 
  -8  -6   3       17.60       58.49     26.37 o 
  -7  -6   3      113.10      135.82     38.14 o 
  -6  -6   3       15.63        9.59     14.52 o 
  -5  -6   3      225.04      225.52     22.42 o 
  -4  -6   3     1394.13     1305.25     40.63 o 
  -3  -6   3      123.65      101.21     14.96 o 
  -2  -6   3     1156.02     1200.43     34.56 o 
  -1  -6   3     2879.81     3009.20     56.21 o 
   0  -6   3     1140.95     1197.48     32.88 o 
   1  -6   3      834.64      857.39     27.34 o 
   2  -6   3     2422.22     2324.88     52.61 o 
   3  -6   3        1.73       18.65     22.04 o 
   4  -6   3      527.01      646.41     47.34 o 
   5  -6   3      283.33      281.81     34.15 o 
   6  -6   3       61.95      113.58     37.30 o 
   7  -6   3        6.94      -20.34     28.82 o 
   8  -6   3        0.90       50.86     42.38 o 
  -9  -5   3        0.20       -8.48     30.51 o 
  -8  -5   3       25.31        2.16     19.75 o 
  -7  -5   3        0.87      -17.10     17.10 o 
  -6  -5   3      263.36      312.08     39.99 o 
  -5  -5   3      790.49      799.16     39.07 o 
  -4  -5   3      190.71      206.64     19.12 o 
  -3  -5   3     2470.89     2321.39     49.41 o 
  -2  -5   3     1978.73     1898.25     41.78 o 
  -1  -5   3      120.39      139.76     21.19 o 
   0  -5   3     3570.06     3624.11     59.36 o 
   1  -5   3       38.78       27.12      8.98 o 
   2  -5   3      326.76      335.70     18.79 o 
   3  -5   3      103.86      101.62     19.75 o 
   4  -5   3      406.95      469.27     37.16 o 
   5  -5   3        0.17      -13.75     13.75 o 
   6  -5   3      284.70      215.30     45.77 o 
   7  -5   3       35.73       25.43     30.51 o 
   8  -5   3        5.82       35.60     35.60 o 
  -9  -4   3        8.60       17.60     28.82 o 
  -8  -4   3        0.55      -13.62     18.55 o 
  -7  -4   3       57.17       23.13     18.55 o 
  -6  -4   3      129.05      137.46     19.83 o 
  -5  -4   3      566.91      670.99     33.49 o 
  -4  -4   3     5290.42     5367.90     85.12 o 
  -3  -4   3       94.49      115.11     15.89 o 
  -2  -4   3     8210.14     8567.88    109.04 o 
  -1  -4   3     3260.35     3286.70     72.63 o 
   0  -4   3        3.72       -0.15      7.14 o 
   1  -4   3      356.12      385.60     17.86 o 
   2  -4   3      245.19      238.05     17.81 o 
   3  -4   3       44.61       38.92     10.23 o 
   4  -4   3       74.21      114.23     20.27 o 
   5  -4   3      187.60      174.28     27.12 o 
   6  -4   3       45.29       54.25     32.21 o 
   7  -4   3       10.22       44.08     28.82 o 
   8  -4   3       16.09       32.21     37.30 o 
  -9  -3   3       36.57       18.65     35.60 o 
  -8  -3   3       44.30       18.32     21.48 o 
  -7  -3   3        0.69       21.49     19.50 o 
  -6  -3   3      287.26      295.55     24.62 o 
  -5  -3   3      234.23      248.30     26.96 o 
  -4  -3   3      258.37      297.12     20.46 o 
  -3  -3   3     5918.00     5909.22     83.15 o 
  -2  -3   3     6144.39     6391.51     83.16 o 
  -1  -3   3      121.99      141.79     15.44 o 
   0  -3   3     1275.09     1176.97     33.67 o 
   1  -3   3     1371.01     1384.89     41.52 o 
   2  -3   3      165.41      172.36     13.20 o 
   3  -3   3     1878.96     2043.80     47.39 o 
   4  -3   3      138.46      156.74     18.55 o 
   5  -3   3        9.60       10.33     13.02 o 
   7  -3   3        0.82       15.26     28.82 o 
   8  -3   3       25.20       23.73     35.60 o 
   9  -3   3       28.72       25.43     37.30 o 
  -9  -2   3        2.98      -28.82     28.82 o 
  -8  -2   3       29.68       24.20     30.51 o 
  -7  -2   3      103.64       83.62     27.12 o 
  -6  -2   3       23.10        1.60     11.32 o 
  -5  -2   3       15.76        0.23     14.33 o 
  -4  -2   3     1015.13     1064.10     30.91 o 
  -3  -2   3       20.28       11.18      7.34 o 
  -2  -2   3     7512.73     8053.72     96.81 o 
  -1  -2   3      152.73      138.95     10.21 o 
   0  -2   3       25.09        4.42      6.15 o 
   1  -2   3     5380.44     5235.24     66.51 o 
   2  -2   3     1104.74     1228.52     26.81 o 
   3  -2   3      111.80      125.22     12.65 o 
   4  -2   3       55.99       70.49     12.30 o 
   5  -2   3       17.40       15.36     10.90 o 
   6  -2   3       25.32       37.30     28.82 o 
   7  -2   3       26.06       49.16     32.21 o 
   8  -2   3       32.56       47.47     38.99 o 
   9  -2   3        4.88       42.38     37.30 o 
  -9  -1   3      106.96       72.90     38.99 o 
  -8  -1   3        1.81      -13.56     25.43 o 
  -7  -1   3       26.84       33.91     27.12 o 
  -6  -1   3        3.36       -8.66     10.53 o 
  -5  -1   3       20.99       -2.34      7.57 o 
  -4  -1   3        8.17        6.49      7.98 o 
  -3  -1   3       33.88       21.58      7.90 o 
  -2  -1   3        0.40       -5.27      5.27 o 
  -1  -1   3     1493.24     1382.49     22.58 o 
   0  -1   3      886.10     1001.27     19.05 o 
   1  -1   3     1895.16     1837.35     29.40 o 
   2  -1   3     1126.98     1130.44     38.03 o 
   3  -1   3       97.50      113.68     12.81 o 
   4  -1   3     2879.07     3074.55     55.10 o 
   5  -1   3      162.00      164.99     19.71 o 
   6  -1   3        1.75       -6.71     12.21 o 
   7  -1   3        0.10        3.39     27.12 o 
   8  -1   3       77.64       42.38     35.60 o 
   9  -1   3       50.81       74.59     47.47 o 
  -9   0   3        3.41      -18.65     28.82 o 
  -8   0   3       24.48       15.26     30.51 o 
  -7   0   3       93.51       67.37     20.95 o 
  -6   0   3        4.87       14.75     12.30 o 
  -5   0   3       77.11       84.42     14.09 o 
  -4   0   3        8.15       -7.35      7.35 o 
  -3   0   3      142.59      146.83     12.42 o 
  -2   0   3      385.51      392.06     15.91 o 
  -1   0   3     4060.07     4047.85     65.32 o 
   0   0   3      222.40      216.75      8.18 o 
   1   0   3    11473.44    11267.29    148.58 o 
   2   0   3     1619.38     1657.52     33.40 o 
   3   0   3     1912.41     1919.23     43.58 o 
   4   0   3     2973.31     3059.89     91.11 o 
   5   0   3      256.39      250.80     34.74 o 
   6   0   3      233.44      216.38     22.52 o 
   7   0   3       95.67       57.64     32.21 o 
   8   0   3        0.63       11.87     27.12 o 
   9   0   3       10.80       10.17     37.30 o 
  -9   1   3       30.62       18.65     38.99 o 
  -8   1   3        0.20       -1.70     28.82 o 
  -7   1   3       92.75       62.72     30.51 o 
  -6   1   3       23.73        8.37     11.88 o 
  -5   1   3       54.32       66.91     24.59 o 
  -4   1   3      682.56      684.76     24.43 o 
  -3   1   3       19.29       25.06      7.71 o 
  -2   1   3       15.94       11.03      5.87 o 
  -1   1   3     4829.93     4934.29     68.30 o 
   0   1   3      335.94      353.43     10.98 o 
   1   1   3      619.90      617.62     19.75 o 
   2   1   3     2645.51     2567.49     44.38 o 
   3   1   3     5694.11     5360.32     72.75 o 
   4   1   3      834.61      796.33     31.77 o 
   5   1   3      424.38      402.83     24.42 o 
   6   1   3       67.52       73.85     15.28 o 
   7   1   3       25.17       17.91     24.58 o 
   8   1   3       42.94       72.90     33.91 o 
   9   1   3        4.72       22.04     35.60 o 
  -8   2   3        6.53       -6.78     27.12 o 
  -7   2   3       37.94       44.08     28.82 o 
  -6   2   3      128.84      170.53     26.05 o 
  -5   2   3     1048.48     1034.21     33.14 o 
  -4   2   3      214.56      211.91     17.27 o 
  -3   2   3      868.60      925.07     25.18 o 
  -2   2   3     4377.78     4516.51     60.37 o 
  -1   2   3     1434.53     1430.87     25.42 o 
   0   2   3      758.90      697.02     44.69 o 
   1   2   3      314.42      364.50     27.97 o 
   2   2   3      161.85      172.77     19.14 o 
   3   2   3     2754.13     2879.67     47.63 o 
   4   2   3     8484.67     8448.57    110.95 o 
   5   2   3      106.19      110.68     15.18 o 
   6   2   3      283.13      273.55     23.63 o 
   7   2   3       21.83        3.39     13.08 o 
   8   2   3       17.10       24.30     21.48 o 
   9   2   3        4.29      -18.65     33.91 o 
  -8   3   3        0.29      -11.87     28.82 o 
  -7   3   3        3.33       -1.70     23.73 o 
  -6   3   3      162.76      221.88     29.67 o 
  -5   3   3       36.15       38.99     17.80 o 
  -4   3   3     5411.38     5330.37     79.96 o 
  -3   3   3     3953.59     4200.72     62.87 o 
  -2   3   3      518.80      498.18     16.74 o 
  -1   3   3      615.90      559.13     16.81 o 
   0   3   3     1298.21     1078.03     23.37 o 
   1   3   3     2066.24     1918.50     33.25 o 
   2   3   3      993.20      975.32     28.64 o 
   3   3   3        4.96        6.13      6.71 o 
   4   3   3       28.69       27.74     13.02 o 
   5   3   3      354.98      365.94     24.44 o 
   6   3   3      147.20      180.69     20.67 o 
   7   3   3       16.82       -1.39     16.65 o 
   8   3   3      124.56      164.58     30.55 o 
   9   3   3        1.23       -6.78     33.91 o 
  -8   4   3       25.73       57.64     35.60 o 
  -7   4   3       75.22       62.72     33.91 o 
  -6   4   3      130.97       98.83     23.62 o 
  -5   4   3     1170.97     1237.63     51.17 o 
  -4   4   3      132.04      154.28     22.89 o 
  -3   4   3     3440.45     3377.13     53.33 o 
  -2   4   3     9300.55     9195.19    108.76 o 
  -1   4   3       34.14       39.71      8.05 o 
   0   4   3     1270.82     1219.05     32.00 o 
   1   4   3     1584.18     1711.11     42.10 o 
   2   4   3       32.47       40.57      9.10 o 
   3   4   3      895.92      873.71     34.12 o 
   4   4   3       26.00       28.49     10.41 o 
   5   4   3       98.99       99.25     20.96 o 
   6   4   3       68.47       75.49     16.41 o 
   7   4   3       43.22       67.81     22.78 o 
   8   4   3       10.21       19.04     20.95 o 
   9   4   3       20.30       26.22     26.95 o 
  -8   5   3        3.77       38.99     35.60 o 
  -7   5   3       56.29       42.38     30.51 o 
  -6   5   3      157.42      191.70     28.77 o 
  -5   5   3        3.64       -3.53     14.95 o 
  -4   5   3     2158.49     2139.59     65.41 o 
  -3   5   3     1068.63      955.81     39.82 o 
  -2   5   3        1.09       31.59     13.02 o 
  -1   5   3     1354.70     1313.30     28.50 o 
   0   5   3      447.36      453.67     18.91 o 
   1   5   3      250.41      266.91     20.20 o 
   2   5   3       26.67       14.44     16.58 o 
   3   5   3      406.13      422.07     23.11 o 
   4   5   3      283.10      291.12     32.66 o 
   5   5   3       77.61       34.80     18.19 o 
   6   5   3      103.99      111.54     29.49 o 
   7   5   3      136.90      153.74     32.21 o 
   8   5   3      162.79      138.84     29.20 o 
   9   5   3        0.83       47.27     25.75 o 
  -8   6   3       56.45       49.16     42.38 o 
  -7   6   3        9.88        5.09     27.12 o 
  -6   6   3       31.06       49.21     21.58 o 
  -5   6   3      218.23      170.94     28.47 o 
  -4   6   3        2.88       25.62     15.89 o 
  -3   6   3       92.43      101.62     20.34 o 
  -2   6   3       14.04       40.54     22.04 o 
  -1   6   3      596.48      702.39     22.35 o 
   0   6   3     8882.86     8724.39    141.31 o 
   1   6   3       13.92       20.06      8.70 o 
   2   6   3       34.18       28.79      9.69 o 
   3   6   3      721.88      707.06     26.74 o 
   4   6   3       53.87       65.28     13.35 o 
   5   6   3        1.01        2.83     11.53 o 
   6   6   3      207.24      212.34     38.46 o 
   7   6   3       20.12       42.53     34.75 o 
   8   6   3       11.47       31.95     23.35 o 
   9   6   3       34.76       51.71     27.57 o 
  -8   7   3       17.38      -25.43     38.99 o 
  -7   7   3       88.83      115.28     44.08 o 
  -6   7   3        3.23        1.70     19.18 o 
  -5   7   3        3.07       -1.40     17.35 o 
  -4   7   3      120.40      126.89     44.92 o 
  -3   7   3       12.26      -11.02     13.19 o 
  -2   7   3      423.14      516.52     37.86 o 
  -1   7   3      328.55      309.37     18.10 o 
   0   7   3      187.27      182.63     16.43 o 
   1   7   3      239.11      254.08     25.12 o 
   2   7   3     1372.32     1250.01     36.11 o 
   3   7   3       54.53       62.20     17.70 o 
   4   7   3      446.04      423.81     28.01 o 
   5   7   3       57.79       81.36     17.58 o 
   6   7   3       25.63       38.64     15.26 o 
   7   7   3      219.07      241.41     26.84 o 
   8   7   3       24.51       35.75     26.28 o 
   9   7   3        3.13      -22.40     22.40 o 
  -7   8   3        3.68       15.26     35.60 o 
  -6   8   3      139.02      132.97     30.55 o 
  -5   8   3        1.80      -18.65     18.65 o 
  -4   8   3       85.23       27.59     19.53 o 
  -3   8   3      516.81      529.43     43.45 o 
  -2   8   3      118.94      127.88     22.68 o 
  -1   8   3      374.44      421.49     44.08 o 
   0   8   3     1818.51     1808.21     47.30 o 
   1   8   3      571.45      540.75     27.12 o 
   2   8   3      837.98      780.45     34.61 o 
   3   8   3     3110.37     3035.74     63.91 o 
   4   8   3      861.13      883.72     35.88 o 
   5   8   3      447.19      465.00     32.59 o 
   6   8   3      226.25      255.13     39.76 o 
   7   8   3        2.36        4.85     15.60 o 
   8   8   3       22.81       19.66     23.88 o 
   9   8   3        8.37      -16.06     25.09 o 
  -7   9   3       42.81      -18.65     37.30 o 
  -6   9   3       28.15       28.20     24.03 o 
  -5   9   3      151.46      167.86     32.37 o 
  -4   9   3      160.49       89.36     25.09 o 
  -3   9   3       23.03       11.50     24.58 o 
  -2   9   3       54.98       43.76     32.21 o 
  -1   9   3      272.58      231.00     28.77 o 
   0   9   3        0.40       -0.59     10.23 o 
   1   9   3     1788.47     1797.95     46.89 o 
   2   9   3     1637.90     1681.20     47.06 o 
   3   9   3      285.70      320.66     26.31 o 
   4   9   3     1322.10     1324.09     58.31 o 
   5   9   3      148.29      167.45     22.87 o 
   6   9   3       50.96       33.56     16.08 o 
   7   9   3      164.54      148.97     23.80 o 
   8   9   3        0.28      -18.50     24.58 o 
   9   9   3        9.37      -29.35     29.35 o 
  -6  10   3      127.46      212.36     39.50 o 
  -5  10   3        0.21       -1.84     21.48 o 
  -4  10   3        1.48       -3.49     19.75 o 
  -3  10   3      118.42      100.33     26.29 o 
  -2  10   3      135.54      133.77     25.75 o 
  -1  10   3      228.06      252.10     49.16 o 
   0  10   3      371.57      400.98     38.83 o 
   1  10   3       37.67       34.05     24.41 o 
   2  10   3      869.35      843.77     50.64 o 
   3  10   3     2214.65     2221.73     58.66 o 
   4  10   3      579.66      563.95     36.58 o 
   5  10   3      307.31      308.02     39.44 o 
   6  10   3      288.04      303.03     30.62 o 
   7  10   3        1.01       13.94     16.93 o 
   8  10   3       11.80       24.50     26.29 o 
  -6  11   3        5.97       -0.15     25.64 o 
  -5  11   3      135.42      181.19     35.84 o 
  -4  11   3      149.68      164.06     47.47 o 
  -3  11   3       29.94       -5.09     29.67 o 
  -2  11   3      759.77      793.72     57.69 o 
  -1  11   3      372.61      313.40     36.55 o 
   0  11   3      199.96      172.18     29.20 o 
   1  11   3      235.18      201.27     30.55 o 
   2  11   3        0.45      -12.52     12.52 o 
   3  11   3       22.94       17.39     13.88 o 
   4  11   3        2.67       -1.36     13.03 o 
   5  11   3        0.54       -6.86     14.92 o 
   6  11   3        0.45        5.92     16.58 o 
   7  11   3       78.17       72.24     21.80 o 
   8  11   3       13.22       21.21     27.24 o 
  -5  12   3       33.21       42.06     28.15 o 
  -4  12   3      239.08      246.67     40.28 o 
  -3  12   3      611.19      591.59     54.06 o 
  -2  12   3       31.77       54.62     24.03 o 
  -1  12   3      448.03      482.44     47.90 o 
   0  12   3      342.46      246.26     35.23 o 
   1  12   3        6.91      -16.27     16.27 o 
   2  12   3        1.26        1.75     16.80 o 
   3  12   3       10.75       -0.83     13.93 o 
   4  12   3      121.85      155.21     23.80 o 
   5  12   3        5.92       11.75     16.81 o 
   6  12   3      147.85      168.19     26.67 o 
   7  12   3        0.32        0.85     18.58 o 
  -4  13   3       36.75       32.31     29.68 o 
  -3  13   3       89.49       95.03     31.75 o 
  -2  13   3      285.48      265.13     47.47 o 
  -1  13   3       61.19       54.25     25.17 o 
   0  13   3      180.97      209.16     34.70 o 
   1  13   3       71.75       61.50     25.75 o 
   2  13   3       22.13       -6.78     25.43 o 
   3  13   3       98.57      120.09     23.06 o 
   4  13   3      310.21      252.07     28.96 o 
   5  13   3        4.01       10.70     17.46 o 
   6  13   3        4.59       21.87     19.83 o 
   7  13   3       54.78       51.70     39.76 o 
  -3  14   3       15.79        2.58     26.29 o 
  -2  14   3        4.61        5.17     24.38 o 
  -1  14   3       72.29       67.28     26.95 o 
   0  14   3       74.41      115.28     31.17 o 
   1  14   3        1.72       -0.05     21.48 o 
   2  14   3        7.63       -1.60     20.95 o 
   3  14   3        0.37        6.40     21.18 o 
   4  14   3        0.72        1.64     17.97 o 
   5  14   3        6.65        2.84     16.70 o 
   6  14   3        8.70      -12.72     18.54 o 
  -2  15   3        2.97       -7.26     34.75 o 
  -1  15   3       26.77        5.69     38.14 o 
   0  15   3        8.02       -0.09     22.15 o 
   1  15   3      194.44      135.25     33.50 o 
   2  15   3       11.50       34.46     27.26 o 
   3  15   3       56.11       77.36     44.92 o 
   4  15   3       47.99      112.38     32.95 o 
   5  15   3        5.45       -3.61     20.37 o 
  -1  16   3        0.28      -18.65     26.87 o 
   0  16   3        5.68       49.16     32.30 o 
   1  16   3       56.31       16.10     29.97 o 
   2  16   3      343.31      328.52     48.45 o 
   3  16   3       42.18       -2.81     26.29 o 
   4  16   3      115.76       74.28     40.69 o 
  -4 -15   4        5.16       -6.71     27.49 o 
  -3 -15   4       10.13        8.40     28.15 o 
  -2 -15   4       38.94       17.77     29.33 o 
  -1 -15   4        0.23       53.07     40.69 o 
   0 -15   4        1.08       10.95     28.82 o 
   1 -15   4       27.17       -7.70     29.68 o 
  -5 -14   4        2.54       44.00     33.06 o 
  -4 -14   4       65.38       43.19     21.86 o 
  -3 -14   4       85.38      115.55     32.17 o 
  -2 -14   4       18.85       24.17     25.75 o 
  -1 -14   4       42.58       96.91     63.57 o 
   0 -14   4        0.74        4.63     26.79 o 
   1 -14   4       18.34       -9.67     29.67 o 
   2 -14   4      203.77      238.26     43.45 o 
  -6 -13   4       19.98       26.14     26.95 o 
  -5 -13   4       73.18       32.09     36.45 o 
  -4 -13   4       22.62       38.69     19.92 o 
  -3 -13   4      304.64      307.89     50.99 o 
  -2 -13   4      359.46      346.18     44.30 o 
  -1 -13   4        5.64      -21.58     21.58 o 
   0 -13   4      103.96       83.55     30.94 o 
   1 -13   4      104.38       53.31     56.79 o 
   2 -13   4        5.97       27.02     28.15 o 
   3 -13   4       45.94       32.74     30.55 o 
   4 -13   4        6.32       28.82     44.08 o 
  -7 -12   4       12.39      -10.17     23.97 o 
  -6 -12   4       69.80       75.25     29.35 o 
  -5 -12   4        0.20        1.21     20.95 o 
  -4 -12   4      693.68      687.94     57.54 o 
  -3 -12   4      594.86      642.02     43.17 o 
  -2 -12   4      246.27      267.32     29.81 o 
  -1 -12   4      593.89      658.54     97.48 o 
   0 -12   4       61.55       72.16     36.45 o 
   1 -12   4       66.16       70.09     44.92 o 
   2 -12   4       51.83       30.76     25.09 o 
   3 -12   4       49.32        3.20     26.29 o 
   4 -12   4       12.03       -8.48     38.99 o 
  -7 -11   4        0.29        3.67     22.15 o 
  -6 -11   4       53.10       76.65     27.49 o 
  -5 -11   4      133.15      121.96     28.69 o 
  -4 -11   4       12.31       32.52     16.29 o 
  -3 -11   4      615.05      719.74     43.52 o 
  -2 -11   4      899.41      965.31     43.81 o 
  -1 -11   4       26.02        5.58     20.27 o 
   0 -11   4      867.02      854.41     60.46 o 
   1 -11   4      394.78      404.96     44.30 o 
   2 -11   4       39.31       63.93     26.95 o 
   3 -11   4       36.10       16.95     23.97 o 
   4 -11   4      192.67       74.70     43.23 o 
   5 -11   4        3.92      -10.17     33.91 o 
  -8 -10   4        1.22       18.52     30.89 o 
  -7 -10   4       97.94       85.84     30.51 o 
  -6 -10   4      174.08      158.59     32.56 o 
  -5 -10   4        5.27       24.71     15.46 o 
  -4 -10   4      214.83      227.28     36.33 o 
  -3 -10   4        7.36        2.82     13.27 o 
  -2 -10   4      173.95      160.09     21.86 o 
  -1 -10   4      770.07      774.17     38.51 o 
   0 -10   4       28.41       51.73     22.27 o 
   1 -10   4       67.18       46.21     29.67 o 
   2 -10   4      121.14      123.75     28.15 o 
   3 -10   4       72.66       17.28     21.48 o 
   4 -10   4       33.65       69.39     27.12 o 
   5 -10   4        0.39       -6.78     30.51 o 
   6 -10   4        5.87       54.25     45.77 o 
  -8  -9   4       57.27       51.92     59.33 o 
  -7  -9   4       10.52       13.93     22.15 o 
  -6  -9   4      164.48      121.27     28.91 o 
  -5  -9   4       27.11       26.37     14.99 o 
  -4  -9   4       40.54       38.72     14.92 o 
  -3  -9   4      508.43      519.02     42.29 o 
  -2  -9   4        6.20      -10.40     15.64 o 
  -1  -9   4       95.18      147.15     19.79 o 
   0  -9   4      599.45      592.27     31.20 o 
   1  -9   4      227.41      218.68     60.18 o 
   2  -9   4       36.16       34.68     22.15 o 
   3  -9   4       63.83      125.45     40.69 o 
   4  -9   4       59.74       71.24     26.28 o 
   5  -9   4       54.15       30.51     33.91 o 
   6  -9   4        5.31        6.78     33.91 o 
  -8  -8   4       39.63       34.75     26.37 o 
  -7  -8   4      145.97      166.58     34.52 o 
  -6  -8   4       68.62       80.89     25.09 o 
  -5  -8   4       63.49       52.16     18.87 o 
  -4  -8   4       82.44       75.86     17.13 o 
  -3  -8   4       91.91      134.53     18.85 o 
  -2  -8   4       73.40       58.89     17.88 o 
  -1  -8   4       52.09       75.90     14.92 o 
   0  -8   4       13.97       10.61     13.08 o 
   1  -8   4      616.24      742.40     49.16 o 
   2  -8   4      715.74      767.18     50.85 o 
   3  -8   4       20.53       21.58     19.75 o 
   4  -8   4      330.22      389.21     40.76 o 
   5  -8   4       92.76      145.79     44.08 o 
   6  -8   4       15.24       55.94     38.99 o 
   7  -8   4       42.26        6.78     38.99 o 
  -9  -7   4        7.42       33.84     29.35 o 
  -8  -7   4        9.83       20.67     24.38 o 
  -7  -7   4       45.47       48.36     31.36 o 
  -6  -7   4      249.15      248.11     36.55 o 
  -5  -7   4        0.30      -11.38     11.96 o 
  -4  -7   4      211.88      208.28     21.94 o 
  -3  -7   4      133.68      144.81     18.39 o 
  -2  -7   4      164.78      150.66     17.27 o 
  -1  -7   4      178.69      214.81     19.67 o 
   0  -7   4       47.55       36.23     12.21 o 
   1  -7   4      308.29      291.90     21.90 o 
   2  -7   4      942.28      888.31     62.72 o 
   3  -7   4     1628.85     1611.48    182.24 o 
   4  -7   4       23.57       30.26     19.75 o 
   5  -7   4      240.76      283.11     52.55 o 
   6  -7   4      105.54       30.51     33.91 o 
   7  -7   4        0.74       18.65     35.60 o 
  -9  -6   4        0.13       23.46     26.29 o 
  -8  -6   4        4.19       22.56     23.17 o 
  -7  -6   4       82.17       75.44     23.97 o 
  -6  -6   4       13.44        0.00     16.78 o 
  -5  -6   4      363.84      372.86     28.14 o 
  -4  -6   4      479.68      497.84     51.41 o 
  -3  -6   4       74.84       55.65     12.76 o 
  -2  -6   4      207.08      231.55     19.74 o 
  -1  -6   4      117.83       94.62     26.05 o 
   0  -6   4      885.64      884.46     30.06 o 
   1  -6   4     2581.27     2655.87     51.87 o 
   2  -6   4        2.65        1.09     12.13 o 
   3  -6   4       56.96       75.52     19.53 o 
   4  -6   4     1040.22     1082.05     52.58 o 
   5  -6   4      316.23      367.87     57.64 o 
   6  -6   4       88.06       86.46     40.69 o 
   7  -6   4       79.46      137.32     50.86 o 
   8  -6   4        3.42       37.30     44.08 o 
  -9  -5   4        1.75        8.48     33.91 o 
  -8  -5   4        0.62       -2.54     20.38 o 
  -7  -5   4       60.48       60.53     24.55 o 
  -6  -5   4       54.39       55.46     21.19 o 
  -5  -5   4       35.51       26.79     12.70 o 
  -4  -5   4     1481.74     1502.67     41.40 o 
  -3  -5   4     6136.64     5967.20     90.14 o 
  -2  -5   4      294.12      307.39     20.40 o 
  -1  -5   4        4.48       32.92      9.69 o 
   0  -5   4      474.09      460.88     25.92 o 
   1  -5   4      123.62      119.55     34.97 o 
   2  -5   4      398.84      392.04     21.28 o 
   3  -5   4      697.78      674.92     38.29 o 
   4  -5   4        5.10       16.53     16.65 o 
   5  -5   4      121.45      156.57     26.05 o 
   6  -5   4      174.19      181.39     47.47 o 
   7  -5   4        2.35       15.26     32.21 o 
   8  -5   4       41.80       28.82     38.99 o 
  -9  -4   4       29.42       19.88     23.88 o 
  -8  -4   4       17.00       23.17     27.97 o 
  -7  -4   4       21.20       34.21     19.53 o 
  -6  -4   4        0.88        2.34     17.35 o 
  -5  -4   4      586.94      580.92     30.44 o 
  -4  -4   4     1805.79     1797.18     46.30 o 
  -3  -4   4     1434.30     1449.86     36.66 o 
  -2  -4   4    17593.47    17658.82    198.92 o 
  -1  -4   4     1757.96     1577.31     71.69 o 
   0  -4   4     3637.13     3644.14     57.68 o 
   1  -4   4     1593.56     1577.94     39.48 o 
   2  -4   4       25.31       15.45     12.34 o 
   3  -4   4       25.53       30.65     10.68 o 
   4  -4   4        5.77       -7.97     11.87 o 
   5  -4   4       53.71       87.96     21.18 o 
   6  -4   4        4.40      -13.56     20.34 o 
   7  -4   4       88.36      118.67     42.38 o 
   8  -4   4        6.46       18.65     32.21 o 
  -9  -3   4       18.86       26.42     24.03 o 
  -8  -3   4        0.14       -8.00     19.07 o 
  -7  -3   4       24.35       32.21     17.98 o 
  -6  -3   4      141.30      154.44     25.58 o 
  -5  -3   4      139.44      150.16     24.20 o 
  -4  -3   4      742.83      658.11     39.24 o 
  -3  -3   4     7275.31     7572.24    100.49 o 
  -2  -3   4      136.90      148.47     13.15 o 
  -1  -3   4     6481.20     6277.09     83.41 o 
   0  -3   4        3.78        3.30      4.15 o 
   1  -3   4        0.15       -4.52      6.85 o 
   2  -3   4      528.64      557.70     21.24 o 
   3  -3   4      219.09      254.29     20.38 o 
   4  -3   4       36.02       44.14     12.00 o 
   5  -3   4       12.59        1.55     13.79 o 
   8  -3   4       23.08       52.55     35.60 o 
   9  -3   4       18.92       16.95     42.38 o 
  -9  -2   4       80.67      130.53     47.47 o 
  -8  -2   4      203.98      164.33     29.68 o 
  -7  -2   4      124.12      156.42     25.64 o 
  -6  -2   4       53.17       32.21     17.98 o 
  -5  -2   4      929.28      950.87     32.39 o 
  -4  -2   4      477.87      464.88     22.58 o 
  -3  -2   4     1505.41     1634.35     34.74 o 
  -2  -2   4     3974.58     4007.05     56.36 o 
  -1  -2   4      163.58      188.10     11.93 o 
   0  -2   4       18.37       41.42      8.35 o 
   1  -2   4       20.72       41.40      8.70 o 
   2  -2   4      170.40      166.84     12.95 o 
   3  -2   4       41.20       36.09     10.11 o 
   4  -2   4       37.34       47.04     10.90 o 
   5  -2   4      209.95      239.33     21.91 o 
   6  -2   4       40.70       74.59     32.21 o 
   7  -2   4       49.82       20.34     30.51 o 
   8  -2   4        2.00       47.47     37.30 o 
  -9  -1   4       97.13      115.28     45.77 o 
  -8  -1   4        5.72        1.70     28.82 o 
  -7  -1   4      267.97      257.68     47.47 o 
  -6  -1   4      122.03      169.71     25.64 o 
  -5  -1   4       11.20        0.50      8.62 o 
  -4  -1   4        4.84       -3.39      7.76 o 
  -3  -1   4       36.76       58.75     16.64 o 
  -2  -1   4      100.69       90.93      8.18 o 
  -1  -1   4     1099.28     1060.85     36.45 o 
   0  -1   4       14.75       16.06      8.18 o 
   1  -1   4        2.21       -8.13      8.13 o 
   2  -1   4      984.94     1020.61     40.74 o 
   3  -1   4       10.63       19.96      7.90 o 
   4  -1   4      931.51      953.28     28.91 o 
   5  -1   4      196.64      168.01     17.81 o 
   6  -1   4       40.52       33.32     17.35 o 
   7  -1   4       38.01       44.08     35.60 o 
   8  -1   4       12.39       13.56     32.21 o 
   9  -1   4        0.17        0.00     35.60 o 
  -9   0   4       42.58       49.16     40.69 o 
  -8   0   4      275.54      337.35     59.33 o 
  -7   0   4       41.52       22.49     44.08 o 
  -6   0   4      214.74      241.34     28.91 o 
  -5   0   4      262.74      260.12     20.63 o 
  -4   0   4       26.48       18.27      8.91 o 
  -3   0   4        0.96       -3.02      4.93 o 
  -2   0   4     4698.90     4796.28     70.87 o 
  -1   0   4      561.46      596.81     22.78 o 
   0   0   4     2405.72     2554.18     50.21 o 
   1   0   4     7426.11     7435.89    107.81 o 
   2   0   4      111.27      119.40      9.02 o 
   3   0   4     1211.14     1182.55     34.54 o 
   4   0   4    19637.15    19654.88    219.69 o 
   5   0   4       10.01       14.40     10.21 o 
   6   0   4      744.36      890.86     48.06 o 
   7   0   4        5.99       18.65     28.82 o 
   8   0   4       33.08       94.93     40.69 o 
   9   0   4       10.00      -35.60     35.60 o 
  -9   1   4       36.77       30.51     40.69 o 
  -8   1   4       88.44       83.07     38.99 o 
  -7   1   4       61.46       27.12     25.43 o 
  -6   1   4       44.93       26.01     21.19 o 
  -5   1   4      218.45      235.00     19.38 o 
  -4   1   4        3.63       -3.59      8.04 o 
  -3   1   4       14.25       16.53      9.37 o 
  -2   1   4      411.10      443.67     15.29 o 
  -1   1   4      722.10      761.52     24.58 o 
   0   1   4       54.05       54.15     14.36 o 
   1   1   4      139.61      176.82     14.24 o 
   2   1   4     2921.21     2694.23     38.66 o 
   3   1   4        7.68        4.06      6.50 o 
   4   1   4     9741.01     9376.78    143.82 o 
   5   1   4     1160.64     1163.32     58.03 o 
   6   1   4      314.64      255.63     35.60 o 
   7   1   4       33.81       42.38     32.21 o 
   8   1   4        6.76       10.17     30.51 o 
   9   1   4        0.01      -11.87     30.51 o 
  -9   2   4        2.60       -8.48     33.91 o 
  -8   2   4        2.95      -15.26     25.43 o 
  -7   2   4        3.61        6.78     25.43 o 
  -6   2   4      216.84      225.02     30.51 o 
  -5   2   4      485.78      488.93     27.42 o 
  -4   2   4        0.11       -1.17      8.12 o 
  -3   2   4      800.03      867.38     24.63 o 
  -2   2   4     1034.31     1042.93     24.18 o 
  -1   2   4      581.79      616.55     17.66 o 
   0   2   4      168.66      137.73     20.68 o 
   1   2   4      227.79      216.92     11.42 o 
   2   2   4      229.27      224.78     13.82 o 
   3   2   4     6446.52     6187.06    130.53 o 
   4   2   4     7452.63     7532.87    101.47 o 
   5   2   4      205.85      171.67     17.44 o 
   6   2   4      665.78      745.54     44.37 o 
   7   2   4        9.88       10.76     22.89 o 
   8   2   4       10.33      -12.93     55.10 o 
   9   2   4        5.38       -5.09     35.60 o 
  -9   3   4        2.01      -11.87     37.30 o 
  -8   3   4        6.76       32.21     35.60 o 
  -7   3   4        9.01       -8.48     25.43 o 
  -6   3   4       11.25        6.17     15.26 o 
  -5   3   4      388.34      382.80     32.99 o 
  -4   3   4      463.80      448.48     22.01 o 
  -3   3   4      254.96      271.73     16.98 o 
  -2   3   4     5036.12     4880.33     66.70 o 
  -1   3   4    12290.56    12666.26    139.34 o 
   0   3   4      312.37      318.65     14.62 o 
   1   3   4       81.63       96.24     16.08 o 
   2   3   4     3706.23     3575.59     53.44 o 
   3   3   4      601.02      621.98     21.43 o 
   4   3   4     1360.15     1280.67     36.58 o 
   5   3   4      685.26      667.59     38.61 o 
   6   3   4       20.48       29.35     17.35 o 
   7   3   4       63.14       84.85     24.58 o 
   8   3   4       11.21      -20.34     20.34 o 
   9   3   4        0.08        8.48     38.99 o 
  -8   4   4        0.26       13.56     28.82 o 
  -7   4   4        7.28        0.00     27.12 o 
  -6   4   4       44.42       62.92     20.95 o 
  -5   4   4      340.66      357.04     52.55 o 
  -4   4   4       13.75        0.42     12.71 o 
  -3   4   4     8394.11     8339.34    106.29 o 
  -2   4   4     3541.36     3640.59     54.89 o 
  -1   4   4     7448.74     7617.40     93.45 o 
   0   4   4     3898.24     3680.56     54.41 o 
   1   4   4       59.22       45.51      9.65 o 
   2   4   4      418.33      398.53     19.20 o 
   3   4   4        1.77       10.48      7.71 o 
   4   4   4       13.78       18.43      9.07 o 
   5   4   4        5.63       14.58     20.54 o 
   6   4   4      319.56      328.57     26.40 o 
   7   4   4       24.90       30.51     20.38 o 
   8   4   4        0.23        0.92     19.53 o 
   9   4   4        8.10      -14.82     22.27 o 
  -8   5   4        5.07       30.51     35.60 o 
  -7   5   4       54.38       79.68     37.30 o 
  -6   5   4       14.31        5.09     16.78 o 
  -5   5   4       40.74       31.36     17.80 o 
  -4   5   4     1004.20      998.24     44.80 o 
  -3   5   4       51.70       51.71     15.58 o 
  -2   5   4     5663.96     5523.85     75.61 o 
  -1   5   4     2353.71     2260.73     58.96 o 
   0   5   4      377.26      448.26     18.63 o 
   1   5   4      592.86      575.45     21.76 o 
   2   5   4      197.44      173.65     15.31 o 
   3   5   4      151.67      151.04     26.81 o 
   4   5   4      374.19      366.60     23.88 o 
   5   5   4        8.67        2.26     12.52 o 
   6   5   4       40.69       42.07     15.18 o 
   7   5   4       52.15       56.79     21.58 o 
   8   5   4       12.26       35.47     23.35 o 
   9   5   4       14.62       12.15     24.83 o 
  -8   6   4       19.30       20.34     35.60 o 
  -7   6   4       53.28       42.38     37.30 o 
  -6   6   4      132.64      105.63     24.83 o 
  -5   6   4      113.14       93.37     21.96 o 
  -4   6   4       13.95       13.00     15.89 o 
  -3   6   4     1165.83     1137.81    133.92 o 
  -2   6   4       62.79       68.48     11.35 o 
  -1   6   4     1950.29     2031.18     40.99 o 
   0   6   4     3776.01     3767.73     60.91 o 
   1   6   4      113.25       80.10     11.90 o 
   2   6   4        9.67        6.37      9.49 o 
   3   6   4      148.46      176.75     17.27 o 
   4   6   4        0.96        1.22      9.65 o 
   5   6   4       52.68       33.91     13.51 o 
   6   6   4        0.67      -11.53     11.53 o 
   7   6   4        0.10        2.92     17.35 o 
   8   6   4       11.97       40.44     24.55 o 
   9   6   4        6.41       -9.43     23.35 o 
  -8   7   4       14.30       22.04     44.08 o 
  -7   7   4       53.46       38.99     37.30 o 
  -6   7   4       28.90       35.15     29.67 o 
  -5   7   4      195.02      192.12     29.71 o 
  -4   7   4        2.80       -0.18     30.51 o 
  -3   7   4        8.69        6.51     14.95 o 
  -2   7   4      415.10      381.42     38.14 o 
  -1   7   4       82.22       84.27     11.46 o 
   0   7   4        2.71       21.75      9.91 o 
   1   7   4     1665.05     1707.05     40.79 o 
   2   7   4      538.35      561.84     28.20 o 
   3   7   4      196.56      227.23     20.67 o 
   4   7   4      249.17      223.71     23.59 o 
   5   7   4       37.33       46.24     14.33 o 
   6   7   4      133.70      146.45     20.60 o 
   7   7   4       52.53       72.01     36.45 o 
   8   7   4        0.94       -5.09     22.04 o 
   9   7   4       44.84       36.90     28.00 o 
  -7   8   4       43.52       38.99     40.69 o 
  -6   8   4       96.26      118.51     28.91 o 
  -5   8   4       14.14       -4.43     20.34 o 
  -4   8   4        0.49        0.85     16.78 o 
  -3   8   4      317.19      355.20     36.64 o 
  -2   8   4        0.29        0.27     14.95 o 
  -1   8   4       39.03       30.84     15.04 o 
   0   8   4      291.58      320.01     22.11 o 
   1   8   4        0.83      -12.10     18.04 o 
   2   8   4     1171.52     1100.47     36.19 o 
   3   8   4     1774.54     1778.90     47.28 o 
   4   8   4       82.48       81.15     15.97 o 
   5   8   4      531.40      602.41     44.49 o 
   6   8   4       99.10       73.20     18.61 o 
   7   8   4       64.96       76.44     26.05 o 
   8   8   4       77.83       90.61     27.69 o 
   9   8   4        2.09       -3.96     26.48 o 
  -7   9   4        3.08       45.77     44.08 o 
  -6   9   4      147.50      147.06     32.10 o 
  -5   9   4      117.83      126.09     29.20 o 
  -4   9   4       49.27       43.12     22.80 o 
  -3   9   4      531.13      508.67     43.92 o 
  -2   9   4       29.22       51.54     34.75 o 
  -1   9   4       50.15       50.75     18.55 o 
   0   9   4      209.83      220.93     20.33 o 
   1   9   4      505.51      495.04     29.66 o 
   2   9   4      128.74      135.59     18.54 o 
   3   9   4     1112.68     1076.23     38.82 o 
   4   9   4      866.83      902.54     37.51 o 
   5   9   4      121.42      150.08     22.01 o 
   6   9   4      510.69      539.64     37.99 o 
   7   9   4       32.98       28.77     21.96 o 
   8   9   4        0.30       -3.39     20.38 o 
   9   9   4        5.96       -3.39     29.97 o 
  -6  10   4       25.95        3.68     25.43 o 
  -5  10   4        4.67        8.30     22.68 o 
  -4  10   4      314.66      319.02     86.46 o 
  -3  10   4      140.07      125.32     28.10 o 
  -2  10   4       53.45       68.10     24.38 o 
  -1  10   4      142.79      139.86     28.82 o 
   0  10   4      147.35      174.73     28.69 o 
   1  10   4       35.66       64.08     15.08 o 
   2  10   4      957.07      956.79     40.51 o 
   3  10   4      335.32      334.23     41.89 o 
   4  10   4       43.74       43.51     15.66 o 
   5  10   4      988.28     1024.57     43.38 o 
   6  10   4      335.13      467.21     36.48 o 
   7  10   4       28.12       26.67     22.15 o 
   8  10   4       89.62       60.89     29.33 o 
  -6  11   4       16.35      -17.39     23.35 o 
  -5  11   4       59.10       38.52     27.69 o 
  -4  11   4       10.95        1.70     28.82 o 
  -3  11   4      307.83      237.69     35.90 o 
  -2  11   4      827.38      886.34     59.26 o 
  -1  11   4        4.59      -15.04     15.04 o 
   0  11   4      843.05      794.82     66.96 o 
   1  11   4      438.84      469.78     43.64 o 
   2  11   4       30.04       23.82     19.56 o 
   3  11   4      144.06      175.40     23.45 o 
   4  11   4       58.65       30.96     15.26 o 
   5  11   4      100.59      100.93     21.24 o 
   6  11   4       79.01       59.90     21.84 o 
   7  11   4       54.26       34.46     24.58 o 
   8  11   4        1.34       -4.04     24.83 o 
  -5  12   4        0.44      -13.95     23.17 o 
  -4  12   4      402.41      419.48     49.16 o 
  -3  12   4      261.96      270.36     40.14 o 
  -2  12   4      238.47      246.92     44.08 o 
  -1  12   4      928.45      847.59     59.90 o 
   0  12   4      161.90      122.45     27.69 o 
   1  12   4      198.42      197.90     32.10 o 
   2  12   4        1.40        7.42     13.63 o 
   3  12   4        1.55      -13.71     13.71 o 
   4  12   4       65.71       65.01     19.44 o 
   5  12   4       79.16       69.44     20.78 o 
   6  12   4      161.21      146.54     25.72 o 
   7  12   4       17.72       41.55     26.95 o 
  -4  13   4        0.02       20.07     25.25 o 
  -3  13   4      374.00      397.64     48.54 o 
  -2  13   4      358.66      389.85     78.83 o 
  -1  13   4        1.43      -18.55     18.55 o 
   0  13   4      517.67      574.60    110.19 o 
   1  13   4      138.72      143.40     29.35 o 
   2  13   4        0.49       -0.41     19.50 o 
   3  13   4       57.07       54.06     18.54 o 
   4  13   4      114.85       99.33     22.47 o 
   5  13   4        0.10        1.02     16.95 o 
   6  13   4        3.70       -5.42     16.08 o 
   7  13   4       12.63       20.15     25.64 o 
  -3  14   4       22.06       -9.15     23.62 o 
  -2  14   4       81.21       71.34     28.91 o 
  -1  14   4       99.40      120.36     31.10 o 
   0  14   4        2.87       -9.32     20.38 o 
   1  14   4      155.76      146.51     31.61 o 
   2  14   4       78.10       64.05     27.26 o 
   3  14   4        4.25       30.34     23.88 o 
   4  14   4       24.75       40.91     19.79 o 
   5  14   4        0.73      -15.92     15.92 o 
   6  14   4        0.01        5.11     23.18 o 
  -2  15   4        0.33      -21.96     21.96 o 
  -1  15   4        0.96      -22.68     22.68 o 
   0  15   4        8.30      -18.22     33.06 o 
   1  15   4       26.32        4.13     24.55 o 
   2  15   4       14.39       48.98     58.49 o 
   3  15   4      118.51       70.07     26.79 o 
   4  15   4       14.45        9.66     44.08 o 
   5  15   4       14.40       22.50     23.28 o 
  -1  16   4        7.72       -4.22     29.20 o 
   0  16   4        3.15      -14.64     26.29 o 
   1  16   4       48.10      -12.57     38.14 o 
   2  16   4      138.71      106.80     33.31 o 
   3  16   4        4.45       26.52     26.95 o 
   4  16   4      138.86      118.67     37.10 o 
  -3 -15   5        2.73        1.54     25.58 o 
  -2 -15   5       29.13       15.65     28.15 o 
  -1 -15   5        3.19      -20.20     27.12 o 
   0 -15   5       31.22       23.28     30.08 o 
  -5 -14   5       34.60       41.72     30.13 o 
  -4 -14   5       38.53       12.38     27.26 o 
  -3 -14   5        0.89        2.33     24.76 o 
  -2 -14   5       26.22       30.51     38.14 o 
  -1 -14   5       26.68      -12.06     24.12 o 
   0 -14   5        0.11        4.33     26.48 o 
   1 -14   5       23.70      -22.91     23.52 o 
   2 -14   5       25.40      -26.78     45.77 o 
  -6 -13   5       21.29       31.99     27.49 o 
  -5 -13   5        4.45        9.53     24.83 o 
  -4 -13   5       46.07       59.85     26.87 o 
  -3 -13   5      311.26      291.15     42.44 o 
  -2 -13   5      210.15      199.53     35.43 o 
  -1 -13   5       39.75       85.54     30.89 o 
   0 -13   5       71.65       68.69     29.90 o 
   1 -13   5        9.37       51.03     29.35 o 
   2 -13   5       37.17      120.61     47.47 o 
   3 -13   5       58.55       87.32     73.74 o 
  -6 -12   5        6.27      -23.73     23.73 o 
  -5 -12   5       32.05       44.28     24.83 o 
  -4 -12   5      191.73      255.96     31.23 o 
  -3 -12   5        7.32       -0.66     16.93 o 
  -2 -12   5     1281.51     1291.89     65.16 o 
  -1 -12   5      820.51     1014.77    126.30 o 
   0 -12   5       24.90       57.05     26.87 o 
   1 -12   5      222.82      180.40     35.72 o 
   2 -12   5       65.69       29.77     25.75 o 
   3 -12   5       14.44       -6.70     42.38 o 
   4 -12   5        2.96       -8.48     32.21 o 
  -7 -11   5        0.17       16.12     28.00 o 
  -6 -11   5       23.23       68.69     51.71 o 
  -5 -11   5        9.43       34.95     23.17 o 
  -4 -11   5      150.55      138.24     25.75 o 
  -3 -11   5     1059.92     1034.10    100.02 o 
  -2 -11   5      122.56      117.97     24.54 o 
  -1 -11   5      556.19      536.45     49.10 o 
   0 -11   5     1032.85     1240.16     63.23 o 
   1 -11   5       39.36       40.92     22.15 o 
   2 -11   5       91.71      104.75     28.69 o 
   3 -11   5        2.98        2.81     22.04 o 
   4 -11   5       48.47       22.04     38.99 o 
   5 -11   5        0.34       27.12     47.47 o 
  -7 -10   5       40.47       24.74     42.38 o 
  -6 -10   5       25.61       37.30     21.58 o 
  -5 -10   5      302.11      233.25     35.96 o 
  -4 -10   5      682.52      658.66     90.12 o 
  -3 -10   5        4.29       28.49     15.31 o 
  -2 -10   5      192.33      204.05     32.62 o 
  -1 -10   5      209.41      200.38     23.64 o 
   0 -10   5       29.43       20.24     19.44 o 
   1 -10   5      520.27      545.33     46.70 o 
   2 -10   5      122.65      114.95     29.35 o 
   3 -10   5        2.11        6.23     26.28 o 
   4 -10   5        3.61       28.82     33.91 o 
   5 -10   5        9.68       40.69     37.30 o 
   6 -10   5        4.33       35.60     42.38 o 
  -8  -9   5       15.91       26.28     28.77 o 
  -7  -9   5       77.16       56.27     28.82 o 
  -6  -9   5      190.50      215.20     56.79 o 
  -5  -9   5        8.21        0.12     17.35 o 
  -4  -9   5      492.75      519.89     35.15 o 
  -3  -9   5       45.65       28.03     15.28 o 
  -2  -9   5      215.62      215.89     30.55 o 
  -1  -9   5        4.68      -11.13     11.13 o 
   0  -9   5      176.13      172.51     22.28 o 
   1  -9   5       70.87       74.42     23.35 o 
   2  -9   5      190.27      106.00     25.75 o 
   3  -9   5      134.04       83.44     26.95 o 
   4  -9   5       41.38       49.16     35.60 o 
   5  -9   5       11.51       37.30     32.21 o 
   6  -9   5       22.17       28.82     35.60 o 
  -8  -8   5      129.58      110.19     42.38 o 
  -7  -8   5       95.24       46.89     24.03 o 
  -6  -8   5       28.77       23.02     18.32 o 
  -5  -8   5     1399.98     1540.63     67.72 o 
  -4  -8   5       34.56       12.85     12.95 o 
  -3  -8   5        2.25        0.86     12.09 o 
  -2  -8   5     3518.34     3357.25     70.45 o 
  -1  -8   5        1.00      -10.33     10.33 o 
   0  -8   5        0.47        4.68     11.74 o 
   1  -8   5      454.64      497.62     41.34 o 
   2  -8   5       85.61      103.57     23.97 o 
   3  -8   5       82.40      107.97     25.09 o 
   4  -8   5      318.19      272.43     36.55 o 
   5  -8   5       27.45       79.68     35.60 o 
   6  -8   5       83.21       74.59     42.38 o 
   7  -8   5       25.54        1.70     32.21 o 
  -8  -7   5       12.72        5.35     22.80 o 
  -7  -7   5      121.95       82.43     28.69 o 
  -6  -7   5      235.77      305.71     39.50 o 
  -5  -7   5      115.47      114.26     26.37 o 
  -4  -7   5      139.38      128.83     18.20 o 
  -3  -7   5       18.76       20.04     15.66 o 
  -2  -7   5       26.39       32.17     12.05 o 
  -1  -7   5     1260.22     1326.86     70.35 o 
   0  -7   5      152.88      145.78     17.45 o 
   1  -7   5       12.68        4.62     10.41 o 
   2  -7   5      785.61      752.52     47.77 o 
   3  -7   5      301.24      369.63     35.72 o 
   4  -7   5      146.37      131.52     27.57 o 
   5  -7   5      402.60      413.64     64.42 o 
   6  -7   5        9.42       18.65     28.82 o 
   7  -7   5       45.76       64.42     40.69 o 
  -9  -6   5        6.51       28.38     28.82 o 
  -8  -6   5       15.42       28.94     25.75 o 
  -7  -6   5        0.99        1.70     17.98 o 
  -6  -6   5      184.05      175.74     31.10 o 
  -5  -6   5      296.96      260.72     32.30 o 
  -4  -6   5        6.28        0.34     10.47 o 
  -3  -6   5      288.58      320.99     24.18 o 
  -2  -6   5      213.38      212.35     18.85 o 
  -1  -6   5        2.55       12.84      9.82 o 
   0  -6   5      579.42      627.56     27.04 o 
   1  -6   5     1315.61     1262.52    131.16 o 
   2  -6   5       22.91       -2.71     10.47 o 
   3  -6   5      752.85      719.15     50.86 o 
   4  -6   5      752.80      826.29     52.38 o 
   5  -6   5       30.00       30.51     27.12 o 
   6  -6   5      230.08      255.98     52.55 o 
   7  -6   5       43.14       84.76     40.69 o 
   8  -6   5        0.35        0.00     35.60 o 
  -9  -5   5        9.78       17.57     26.29 o 
  -8  -5   5       10.89       10.17     22.78 o 
  -7  -5   5       13.55       12.71     19.18 o 
  -6  -5   5       42.73       72.05     23.62 o 
  -5  -5   5       48.80       35.96     19.75 o 
  -4  -5   5      359.61      370.99     25.61 o 
  -3  -5   5      558.95      567.24     26.80 o 
  -2  -5   5     1576.77     1618.63     39.89 o 
  -1  -5   5     1037.00      971.23     30.21 o 
   0  -5   5        2.71       -8.70      8.70 o 
   1  -5   5      134.94      122.49     14.33 o 
   2  -5   5     1872.60     1960.97     43.86 o 
   3  -5   5        2.54       -0.85     13.19 o 
   4  -5   5      321.74      312.68     31.61 o 
   5  -5   5      176.38      235.64     45.77 o 
   6  -5   5       44.27       45.77     35.60 o 
   7  -5   5       17.86       10.17     30.51 o 
   8  -5   5       68.07       77.98     45.77 o 
  -9  -4   5       29.60       45.05     28.15 o 
  -8  -4   5        8.28       -0.62     19.53 o 
  -7  -4   5        9.03       11.87     19.53 o 
  -6  -4   5        1.84        3.39     15.58 o 
  -5  -4   5       70.45       66.63     21.48 o 
  -4  -4   5       12.34       11.10     10.04 o 
  -3  -4   5     2602.91     2398.15     48.61 o 
  -2  -4   5     7141.08     6723.29     92.96 o 
  -1  -4   5      348.55      372.61     20.91 o 
   1  -4   5     1996.15     1879.95     39.75 o 
   2  -4   5      213.34      209.48     17.22 o 
   3  -4   5      588.40      590.91     25.99 o 
   4  -4   5        1.95        3.10     15.26 o 
   5  -4   5        0.97        1.70     23.73 o 
   6  -4   5       14.02       10.17     25.43 o 
   7  -4   5       58.99       38.99     32.21 o 
   8  -4   5        0.84       57.64     40.69 o 
  -9  -3   5        0.30       -8.48     30.51 o 
  -8  -3   5        1.07        2.09     20.27 o 
  -7  -3   5       66.44       64.18     21.48 o 
  -6  -3   5       68.24       68.28     22.04 o 
  -5  -3   5       16.15        9.83     39.84 o 
  -4  -3   5     1883.01     1826.04     51.88 o 
  -3  -3   5        9.03        8.76      7.71 o 
  -2  -3   5     4171.64     4251.94     63.61 o 
  -1  -3   5    12890.82    12780.18    146.59 o 
   0  -3   5     1343.23     1348.31     44.09 o 
   1  -3   5      151.65      129.45     12.65 o 
   2  -3   5     1091.18     1135.53     30.13 o 
   3  -3   5      232.80      248.23     20.95 o 
   4  -3   5        0.76       -1.94     10.08 o 
   5  -3   5      222.11      267.85     47.47 o 
   6  -3   5        0.37      -22.04     22.04 o 
   8  -3   5       43.94       47.47     37.30 o 
  -9  -2   5      170.42      237.34     54.25 o 
  -8  -2   5      185.84       83.19    105.95 o 
  -7  -2   5        5.90        6.09     18.65 o 
  -6  -2   5      207.39      174.38     27.69 o 
  -5  -2   5      189.66      189.50     26.29 o 
  -4  -2   5       43.27       40.07     11.04 o 
  -3  -2   5       61.36       62.09      9.29 o 
  -2  -2   5     1809.44     1783.26     33.50 o 
  -1  -2   5      778.10      753.68     20.96 o 
   0  -2   5    17046.37    17797.77    190.96 o 
   1  -2   5       74.45       92.16     12.21 o 
   2  -2   5       75.17       78.73      9.98 o 
   3  -2   5     1640.22     1636.56     39.31 o 
   4  -2   5      222.80      257.18     19.16 o 
   5  -2   5       50.10       56.44     20.27 o 
   6  -2   5        0.50       -1.70     23.73 o 
   7  -2   5        6.67       -6.78     25.43 o 
   8  -2   5        2.52      -30.51     30.51 o 
  -9  -1   5       19.05       18.65     35.60 o 
  -8  -1   5      165.17       93.24     38.99 o 
  -7  -1   5      585.32      608.59     72.90 o 
  -6  -1   5        5.80        4.36     12.21 o 
  -5  -1   5      226.45      267.74     29.20 o 
  -4  -1   5        6.11       -0.05      7.71 o 
  -3  -1   5       72.99       78.37      9.41 o 
  -2  -1   5      269.82      276.56     12.44 o 
  -1  -1   5      118.33      147.11      9.56 o 
   0  -1   5      711.68      644.62     23.62 o 
   1  -1   5     2609.99     2311.96     44.44 o 
   2  -1   5      316.56      308.99     17.07 o 
   3  -1   5      487.06      504.14     19.64 o 
   4  -1   5      153.49      180.07     25.48 o 
   5  -1   5       14.24       12.71     15.58 o 
   6  -1   5      793.50      749.86     89.85 o 
   7  -1   5       17.61       57.64     32.21 o 
   8  -1   5        3.51       32.21     35.60 o 
   9  -1   5        0.03      -20.34     33.91 o 
  -9   0   5      196.79      100.02     42.38 o 
  -8   0   5       85.15      113.58     40.69 o 
  -7   0   5      157.77      147.23     27.26 o 
  -6   0   5      360.69      334.41     34.52 o 
  -5   0   5      265.18      249.36     20.14 o 
  -4   0   5      172.37      229.51     16.84 o 
  -3   0   5        2.47       -2.14      5.29 o 
  -2   0   5      187.05      187.39     20.34 o 
  -1   0   5       44.77       68.25     11.81 o 
   0   0   5     1717.99     1714.27     40.84 o 
   1   0   5     3800.03     3953.30     78.31 o 
   2   0   5       16.98        5.76      8.93 o 
   3   0   5     3607.95     3461.54     56.38 o 
   4   0   5      140.59      159.12     21.52 o 
   5   0   5      517.13      620.77     41.24 o 
   6   0   5      265.38      264.66     31.34 o 
   7   0   5        1.27       27.12     28.82 o 
   8   0   5       25.97       38.99     32.21 o 
   9   0   5        8.48       11.87     37.30 o 
  -9   1   5        0.30       -6.78     35.60 o 
  -8   1   5       28.86      -10.17     32.21 o 
  -7   1   5      250.19      203.43     44.08 o 
  -6   1   5        7.92        1.55     13.79 o 
  -5   1   5      390.86      387.56     32.99 o 
  -4   1   5      284.72      304.28     20.58 o 
  -3   1   5      352.08      367.71     16.94 o 
  -2   1   5      128.37      142.44      9.56 o 
  -1   1   5        3.64        3.39      4.42 o 
   0   1   5      394.05      376.39     13.02 o 
   1   1   5     4860.58     5078.92     61.97 o 
   2   1   5      121.87      119.86     14.95 o 
   3   1   5      816.25      783.37     32.00 o 
   4   1   5     1279.07     1359.72     32.87 o 
   5   1   5      406.61      353.19     35.60 o 
   6   1   5      825.18      856.06     48.27 o 
   7   1   5       90.34       90.70     25.17 o 
   8   1   5        5.57       18.65     30.51 o 
   9   1   5       10.56        3.39     37.30 o 
  -9   2   5       13.66      -30.51     33.91 o 
  -8   2   5       11.97        1.70     32.21 o 
  -7   2   5       69.70       50.86     33.91 o 
  -6   2   5        7.24        6.78     22.04 o 
  -5   2   5       45.35       40.09     12.30 o 
  -4   2   5      315.65      338.55     21.18 o 
  -3   2   5     1667.67     1564.99     33.94 o 
  -2   2   5       97.63       73.78      8.77 o 
  -1   2   5       97.31      157.13     14.11 o 
   0   2   5     1073.02     1090.39     23.64 o 
   1   2   5       75.18       82.12      9.41 o 
   2   2   5       71.75       74.62      8.38 o 
   3   2   5      279.03      264.78     14.57 o 
   4   2   5      140.38      142.40     28.82 o 
   5   2   5     1592.97     1537.30     45.99 o 
   6   2   5     1722.88     1947.84     98.32 o 
   7   2   5        3.28       32.21     28.82 o 
   8   2   5       88.59      100.15     27.57 o 
   9   2   5        0.38       25.43     42.38 o 
  -8   3   5        3.31       -6.78     32.21 o 
  -7   3   5        0.61       27.12     28.82 o 
  -6   3   5        3.22       23.73     27.12 o 
  -5   3   5        8.21       20.00     14.11 o 
  -4   3   5       69.37       80.84     12.66 o 
  -3   3   5      441.12      441.43     22.22 o 
  -2   3   5     9954.26    10265.68    121.02 o 
  -1   3   5     1407.15     1392.64     29.61 o 
   0   3   5     2345.52     2216.52     68.66 o 
   1   3   5       76.23       70.01     18.90 o 
   2   3   5       47.62       71.88      9.45 o 
   3   3   5      811.18      771.45     27.24 o 
   4   3   5     1425.21     1405.45     36.38 o 
   5   3   5       22.77       16.20     10.68 o 
   6   3   5      159.07      131.97     25.09 o 
   7   3   5       88.21       98.97     25.17 o 
   8   3   5        3.92       28.82     32.21 o 
   9   3   5        8.99      -33.91     33.91 o 
  -8   4   5        2.03       27.12     33.91 o 
  -7   4   5        2.38       38.99     30.51 o 
  -6   4   5       11.50       22.04     27.12 o 
  -5   4   5      107.93      129.18     23.73 o 
  -4   4   5     1318.61     1368.15     77.13 o 
  -3   4   5     2259.52     2169.78     42.87 o 
  -2   4   5      588.31      594.17     21.74 o 
  -1   4   5    12736.80    13061.97    148.46 o 
   0   4   5     8575.48     8772.73    106.60 o 
   1   4   5       57.05       52.55      9.34 o 
   2   4   5     2379.72     2340.03     43.18 o 
   3   4   5       85.13      105.66     12.13 o 
   4   4   5      106.34      107.94     13.91 o 
   5   4   5        8.81       -2.10     15.09 o 
   6   4   5      239.87      239.07     44.08 o 
   7   4   5        9.34       -9.18     17.35 o 
   8   4   5       48.32       64.42     26.29 o 
   9   4   5        2.24       -6.78     37.30 o 
  -8   5   5        0.44       -3.39     30.51 o 
  -7   5   5        6.01        1.70     30.51 o 
  -6   5   5       42.33       77.98     37.30 o 
  -5   5   5      251.42      205.20     28.00 o 
  -4   5   5      183.67      171.36     44.92 o 
  -3   5   5      788.17      736.58     24.47 o 
  -2   5   5     7399.51     7293.87    113.67 o 
  -1   5   5      734.90      745.11     23.79 o 
   0   5   5     1363.62     1180.34     30.25 o 
   1   5   5      266.03      236.85     20.38 o 
   2   5   5       55.24       60.92     11.61 o 
   3   5   5      648.85      617.91     34.96 o 
   4   5   5       36.04       25.80     10.90 o 
   5   5   5       19.24       19.04     11.88 o 
   6   5   5       30.94       38.65     17.51 o 
   7   5   5       33.73        6.07     25.43 o 
   8   5   5       18.65       21.04     19.96 o 
   9   5   5       22.61        7.29     25.58 o 
  -8   6   5       15.22      -27.12     35.60 o 
  -7   6   5      124.41      145.79     49.16 o 
  -6   6   5      161.69      154.27     44.08 o 
  -5   6   5        2.33       -3.05     14.95 o 
  -4   6   5      196.30      249.84     50.86 o 
  -3   6   5      563.90      614.25     37.31 o 
  -2   6   5      392.44      374.05     32.22 o 
  -1   6   5     1816.73     1709.78     45.32 o 
   0   6   5      509.32      523.19     34.61 o 
   1   6   5     1256.95     1329.72     36.21 o 
   2   6   5     6033.16     6180.89    112.28 o 
   3   6   5       20.76       14.12      9.21 o 
   4   6   5       35.73       14.73     10.97 o 
   5   6   5      334.84      351.97     26.31 o 
   6   6   5        1.07       -6.78     20.34 o 
   7   6   5        1.51        6.32     19.75 o 
   8   6   5       33.84       14.39     44.08 o 
   9   6   5        0.11      -10.34     25.43 o 
  -7   7   5       37.50       40.69     38.99 o 
  -6   7   5      220.67      245.81     54.25 o 
  -5   7   5      367.49      437.98     41.14 o 
  -4   7   5       42.56       55.80     26.28 o 
  -3   7   5       47.27       49.06     18.65 o 
  -2   7   5        1.41      -10.59     10.59 o 
  -1   7   5        5.24        8.42      9.34 o 
   0   7   5      417.51      451.83     24.62 o 
   1   7   5      461.92      420.75     24.43 o 
   2   7   5        3.90        9.15      9.55 o 
   3   7   5       75.90      102.54     15.18 o 
   4   7   5      274.19      286.62     28.40 o 
   5   7   5        7.86        7.99     12.05 o 
   6   7   5       29.69       30.14     24.58 o 
   7   7   5        1.93       26.82     20.27 o 
   8   7   5       14.85       28.69     23.17 o 
   9   7   5       29.07       21.05     28.69 o 
  -7   8   5      129.16      115.28     47.47 o 
  -6   8   5       77.26       83.07     40.69 o 
  -5   8   5       83.28       77.34     31.36 o 
  -4   8   5      318.64      282.15     34.52 o 
  -3   8   5       25.44       25.43     17.10 o 
  -2   8   5      472.76      525.36     55.10 o 
  -1   8   5     1053.53     1100.26     46.57 o 
   0   8   5       62.37       43.67     12.21 o 
   1   8   5      480.37      527.48     29.15 o 
   2   8   5     1895.23     1892.71     47.78 o 
   3   8   5       54.90       49.90     25.00 o 
   4   8   5      451.12      541.65     32.94 o 
   5   8   5      660.29      732.92     37.85 o 
   6   8   5       14.94        5.05     19.17 o 
   7   8   5       91.73       49.68     23.35 o 
   8   8   5       21.61       24.07     23.88 o 
   9   8   5        1.27       48.55     32.21 o 
  -7   9   5        1.62      -33.91     33.91 o 
  -6   9   5       22.50       20.34     37.30 o 
  -5   9   5      139.03      125.50     30.13 o 
  -4   9   5      120.10       77.98     24.41 o 
  -3   9   5      188.86      189.41     28.69 o 
  -2   9   5      547.60      593.59     71.20 o 
  -1   9   5        0.77        3.96     15.89 o 
   0   9   5      460.48      427.35     31.53 o 
   1   9   5       88.85       95.04     16.27 o 
   2   9   5       61.21       58.02     14.71 o 
   3   9   5     1165.66     1144.12     40.45 o 
   4   9   5      278.92      257.36     25.30 o 
   5   9   5      402.59      364.43     40.77 o 
   6   9   5      421.48      479.65     35.53 o 
   7   9   5        4.10       -8.17     19.53 o 
   8   9   5       53.95       49.73     26.79 o 
   9   9   5       33.24       27.12     38.99 o 
  -6  10   5       14.19        8.48     37.30 o 
  -5  10   5       93.62      101.24     37.30 o 
  -4  10   5      322.73      292.65     45.77 o 
  -3  10   5       35.01        4.26     19.11 o 
  -2  10   5      238.29      192.41     29.68 o 
  -1  10   5        2.43       32.95     19.07 o 
   0  10   5        2.10        5.78     27.12 o 
   1  10   5      146.95      161.53     20.95 o 
   2  10   5      142.97      152.40     20.87 o 
   3  10   5       30.80       33.90     14.68 o 
   4  10   5      933.80      959.03     65.02 o 
   5  10   5      823.41      887.74     46.90 o 
   6  10   5       84.32      111.58     21.94 o 
   7  10   5      154.61      159.28     33.50 o 
   8  10   5       58.63       90.24     30.51 o 
  -6  11   5        2.50       -5.09     44.08 o 
  -5  11   5        6.75        9.62     23.88 o 
  -4  11   5      115.69      120.21     29.68 o 
  -3  11   5      397.11      439.66     45.36 o 
  -2  11   5       31.84       35.65     37.30 o 
  -1  11   5      130.12      118.09     46.62 o 
   0  11   5      838.46      808.57     54.79 o 
   1  11   5       44.51       22.89     17.51 o 
   2  11   5      517.13      475.62     33.49 o 
   3  11   5      283.70      302.50     28.50 o 
   4  11   5        0.08       -0.27     13.71 o 
   5  11   5      157.18      199.07     27.80 o 
   6  11   5       62.45       57.86     20.78 o 
   7  11   5        7.18      -10.17     22.78 o 
   8  11   5       23.01       -3.90     23.18 o 
  -5  12   5       12.68       14.00     25.75 o 
  -4  12   5      136.06      167.81     34.15 o 
  -3  12   5        0.88       -5.58     20.27 o 
  -2  12   5      922.40      888.36     63.23 o 
  -1  12   5      666.03      619.45     52.05 o 
   0  12   5       39.82       28.29     20.95 o 
   1  12   5      766.61      864.76    109.34 o 
   2  12   5      105.70      150.20     21.66 o 
   3  12   5       16.26       16.06     26.18 o 
   4  12   5       34.13        3.74     18.06 o 
   5  12   5       47.38       53.80     19.42 o 
   6  12   5       55.57       30.67     20.34 o 
   7  12   5       23.70       -3.65     22.80 o 
  -4  13   5        3.14       10.70     26.95 o 
  -3  13   5      131.31      109.43     30.13 o 
  -2  13   5        8.68      -11.54     21.48 o 
  -1  13   5      629.63      662.18     56.34 o 
   0  13   5      557.96      572.10     51.50 o 
   1  13   5        9.51       29.55     22.15 o 
   2  13   5      362.22      429.78     46.62 o 
   3  13   5       46.31       69.85     18.99 o 
   4  13   5        9.60       -9.31     16.08 o 
   5  13   5       22.53       13.38     17.93 o 
   6  13   5       45.94       11.81     19.13 o 
   7  13   5        0.51        1.82     24.83 o 
  -3  14   5        2.57       19.50     26.29 o 
  -2  14   5      178.66      202.41     38.30 o 
  -1  14   5       69.84        7.63     21.58 o 
   0  14   5       70.49       51.45     43.23 o 
   1  14   5      256.14      228.99     38.36 o 
   2  14   5      104.19      114.06     29.90 o 
   3  14   5        8.87       -7.07     20.95 o 
   4  14   5        0.53        9.86     17.56 o 
   5  14   5        0.14       11.18     18.14 o 
   6  14   5        6.48        7.33     20.87 o 
  -2  15   5        2.56      -22.04     30.51 o 
  -1  15   5        0.70      -24.58     24.58 o 
   0  15   5        4.62       18.90     32.21 o 
   1  15   5       22.43        7.19     31.36 o 
   2  15   5       17.55      -21.48     21.48 o 
   3  15   5      112.82      102.34     46.62 o 
   4  15   5        0.07       11.12     24.55 o 
   5  15   5        6.04       19.85     28.25 o 
  -1  16   5        0.80        5.54     26.95 o 
   0  16   5        0.48        4.97     26.29 o 
   1  16   5        4.60      -19.35     24.38 o 
   2  16   5        5.75      -23.97     23.97 o 
   3  16   5       71.99       79.61     32.30 o 
   4  16   5      152.90      140.36     37.63 o 
  -2 -15   6        2.51       -4.09     35.60 o 
  -1 -15   6       32.25      -22.60     26.48 o 
  -4 -14   6        2.57       -0.95     30.51 o 
  -3 -14   6        3.73       25.43     27.57 o 
  -2 -14   6        3.32       41.53     28.69 o 
  -1 -14   6        8.56      -25.39     25.39 o 
   0 -14   6        9.83      -24.41     26.95 o 
   1 -14   6        2.85        5.73     27.69 o 
   2 -14   6        4.21       18.22     31.10 o 
  -5 -13   6        4.09      -18.69     24.38 o 
  -4 -13   6       37.49       59.33     28.77 o 
  -3 -13   6       39.30       22.93     26.58 o 
  -2 -13   6        1.54       -4.47     22.85 o 
  -1 -13   6      213.73      245.69     40.28 o 
   0 -13   6       57.75       75.61     28.83 o 
   1 -13   6       11.97       46.65     28.69 o 
   2 -13   6       22.35       20.76     29.35 o 
   3 -13   6       14.14       44.08     47.47 o 
  -6 -12   6        3.13       21.63     27.26 o 
  -5 -12   6       11.64       22.40     28.82 o 
  -4 -12   6       36.38       42.06     24.83 o 
  -3 -12   6       32.09       15.77     17.41 o 
  -2 -12   6      757.88      846.40     62.99 o 
  -1 -12   6      164.17      146.62     32.95 o 
   0 -12   6      381.50      450.25     49.66 o 
   1 -12   6      225.22      278.19     42.54 o 
   2 -12   6       16.04      -15.56     23.35 o 
   3 -12   6       91.86       93.24     47.47 o 
   4 -12   6       31.91       57.64     45.77 o 
  -7 -11   6        0.68        2.37     51.71 o 
  -6 -11   6        0.52       13.24     22.15 o 
  -5 -11   6        6.47       16.86     20.95 o 
  -4 -11   6      130.06      137.27     30.41 o 
  -3 -11   6       60.16       88.23     23.99 o 
  -2 -11   6      150.38      212.49     26.67 o 
  -1 -11   6     1457.50     1431.16     67.09 o 
   0 -11   6      399.98      386.85     44.65 o 
   1 -11   6      115.98      154.63     31.34 o 
   2 -11   6      457.26      564.94     66.11 o 
   3 -11   6       78.87        6.78     25.17 o 
   4 -11   6       38.10       13.56     37.30 o 
   5 -11   6        0.70       -1.70     42.38 o 
  -7 -10   6        0.18        9.32     25.17 o 
  -6 -10   6       12.74        7.86     22.89 o 
  -5 -10   6      107.62       59.54     26.28 o 
  -4 -10   6      102.14       85.19     26.29 o 
  -3 -10   6      112.26      142.72     22.78 o 
  -2 -10   6      612.10      623.27     50.09 o 
  -1 -10   6        1.32       10.73     15.18 o 
   0 -10   6      623.04      662.92     52.05 o 
   1 -10   6      579.11      579.27     50.94 o 
   2 -10   6        4.22       -6.78     15.37 o 
   3 -10   6      119.47       91.08     30.55 o 
   4 -10   6       22.52        6.78     32.21 o 
   5 -10   6       14.37      -28.82     28.82 o 
  -8  -9   6       18.46       11.56     26.29 o 
  -7  -9   6      358.22      331.88     44.94 o 
  -6  -9   6      130.77      126.27     29.20 o 
  -5  -9   6       79.21       58.64     22.80 o 
  -4  -9   6      618.34      596.21     48.97 o 
  -3  -9   6        8.63       14.58     13.42 o 
  -2  -9   6        2.39      -12.37     12.37 o 
  -1  -9   6      124.93      116.65     20.13 o 
   0  -9   6      114.90      173.84     21.59 o 
   1  -9   6      156.14      122.37     26.79 o 
   2  -9   6      470.35      456.65     55.94 o 
   3  -9   6       76.13       72.05     23.97 o 
   4  -9   6       26.70       44.08     37.30 o 
   5  -9   6        2.83      -18.65     27.12 o 
   6  -9   6       16.37      -11.87     33.91 o 
  -8  -8   6      146.02      142.09     36.43 o 
  -7  -8   6        2.12       -4.24     22.78 o 
  -6  -8   6      397.55      361.75     43.10 o 
  -5  -8   6      198.48      201.47     31.75 o 
  -4  -8   6       31.08       35.18     19.07 o 
  -3  -8   6      177.51      124.01     19.20 o 
  -2  -8   6      231.96      258.26     24.90 o 
  -1  -8   6        1.36        2.07     10.07 o 
   0  -8   6       35.23       63.50     16.27 o 
   1  -8   6       26.32       25.64     19.07 o 
   2  -8   6        2.87       -3.62     17.86 o 
   3  -8   6      268.34      245.69     41.53 o 
   4  -8   6      125.45      176.31     45.77 o 
   5  -8   6        2.59      -11.87     27.12 o 
   6  -8   6       20.25      -11.87     32.21 o 
   7  -8   6        0.43      -27.12     38.99 o 
  -8  -7   6        0.81       12.71     23.97 o 
  -7  -7   6      118.98       89.16     28.15 o 
  -6  -7   6       22.69       29.69     22.15 o 
  -5  -7   6      386.15      425.71     42.54 o 
  -4  -7   6      778.55      895.19     69.51 o 
  -3  -7   6        0.25        7.40     11.66 o 
  -2  -7   6       24.18       19.48     12.42 o 
  -1  -7   6      778.39      757.53     47.21 o 
   0  -7   6       69.65       75.53     20.56 o 
   1  -7   6      117.57      131.65     18.24 o 
   2  -7   6        1.14       -9.63     16.65 o 
   3  -7   6       17.03        7.20     29.67 o 
   4  -7   6      263.33      259.37     50.86 o 
   5  -7   6      242.31      259.37     55.94 o 
   6  -7   6       20.35      -15.26     28.82 o 
   7  -7   6       45.10       59.33     42.38 o 
  -8  -6   6       26.99       24.73     24.55 o 
  -7  -6   6        2.45       14.14     19.07 o 
  -6  -6   6       49.42       30.51     20.38 o 
  -5  -6   6      127.84      116.44     32.21 o 
  -4  -6   6      108.45      123.40     17.40 o 
  -3  -6   6      311.72      289.33     23.39 o 
  -2  -6   6      281.01      305.70     23.45 o 
  -1  -6   6       47.54       47.74     12.37 o 
   0  -6   6      239.79      236.53     20.51 o 
   1  -6   6       22.88       13.35     10.97 o 
   2  -6   6      365.27      399.95     25.92 o 
   3  -6   6     1101.56     1100.76    111.89 o 
   4  -6   6       23.15        3.39     25.43 o 
   5  -6   6       90.89      111.89     38.99 o 
   6  -6   6      195.33      205.13     50.86 o 
   7  -6   6       16.73       37.30     38.99 o 
  -9  -5   6        0.04      -23.88     23.88 o 
  -8  -5   6      101.94       73.36     32.21 o 
  -7  -5   6       53.35       30.73     24.58 o 
  -6  -5   6        1.83      -16.15     16.15 o 
  -5  -5   6      309.38      288.21     35.35 o 
  -4  -5   6       91.35       89.29     16.62 o 
  -3  -5   6       10.68       13.46      9.82 o 
  -2  -5   6     1943.84     1836.98     43.39 o 
  -1  -5   6     4389.27     4369.64     72.17 o 
   0  -5   6      121.31       33.19     40.99 o 
   1  -5   6        2.91        2.29      8.91 o 
   2  -5   6        8.17        6.27     10.90 o 
   3  -5   6       36.96       58.25     28.91 o 
   4  -5   6      276.24      283.11     47.47 o 
   5  -5   6      133.10      161.05     40.69 o 
   6  -5   6       20.55       20.34     28.82 o 
   7  -5   6       69.72       84.76     40.69 o 
   8  -5   6       14.15       88.15     54.25 o 
  -9  -4   6       35.10       50.01     28.77 o 
  -8  -4   6        1.43      -11.67     20.27 o 
  -7  -4   6       46.80       27.58     27.97 o 
  -6  -4   6        2.92      -11.87     15.58 o 
  -5  -4   6        2.98       -7.19     24.58 o 
  -4  -4   6       32.05       30.02     11.39 o 
  -3  -4   6     1180.39     1112.29     55.19 o 
  -2  -4   6      396.82      372.29     35.01 o 
  -1  -4   6     3713.07     3570.76     60.64 o 
   0  -4   6    10941.16    10822.00    133.69 o 
   1  -4   6        4.99       14.89     10.08 o 
   2  -4   6     2577.67     2731.09     59.53 o 
   3  -4   6      829.87      875.81     32.91 o 
   4  -4   6       34.92       52.55     28.82 o 
   5  -4   6       94.85       77.98     32.21 o 
   6  -4   6       21.13       13.56     25.43 o 
   7  -4   6       23.05        0.00     32.21 o 
   8  -4   6       12.05       30.51     38.99 o 
  -9  -3   6        6.02       10.17     37.30 o 
  -8  -3   6        4.18        4.60     20.95 o 
  -7  -3   6        2.16       15.97     18.55 o 
  -6  -3   6       16.75       -2.74     24.58 o 
  -5  -3   6       26.86       31.86     17.35 o 
  -4  -3   6       50.94       26.06     10.14 o 
  -3  -3   6        0.50        3.29      7.57 o 
  -2  -3   6     3470.17     3243.25     54.02 o 
  -1  -3   6     6846.94     7167.02     93.85 o 
   0  -3   6     2362.07     2394.74     44.61 o 
   1  -3   6     6253.17     5776.09     80.85 o 
   2  -3   6       51.34       78.53     12.12 o 
   3  -3   6       41.92       45.08     26.28 o 
   4  -3   6      188.56      166.62     18.13 o 
   5  -3   6       21.69      -11.87     25.43 o 
   6  -3   6       22.33       25.43     32.21 o 
   8  -3   6        5.07       10.17     28.82 o 
  -9  -2   6       36.30      103.41     42.38 o 
  -8  -2   6        4.15       10.17     16.93 o 
  -7  -2   6      469.13      448.78     65.27 o 
  -6  -2   6      505.19      584.54     58.49 o 
  -5  -2   6       80.03       75.69     20.27 o 
  -4  -2   6       10.71        6.05      8.98 o 
  -3  -2   6     2819.75     2876.21     48.67 o 
  -2  -2   6      383.23      378.84     15.33 o 
  -1  -2   6     7950.58     8491.81    121.94 o 
   0  -2   6     7542.20     7537.19     94.58 o 
   1  -2   6        5.52        5.20     23.73 o 
   2  -2   6      984.80      978.77     26.41 o 
   3  -2   6        7.10       10.72      8.62 o 
   4  -2   6        4.12        3.39     10.47 o 
   5  -2   6        1.35       -3.87     27.12 o 
   6  -2   6        0.72      -20.34     20.34 o 
   7  -2   6       46.14       55.94     35.60 o 
   8  -2   6        1.68      -16.95     32.21 o 
  -9  -1   6        0.21       16.95     33.91 o 
  -8  -1   6      215.67      300.06     59.33 o 
  -7  -1   6      202.13      156.02     28.91 o 
  -6  -1   6      273.19      289.89     49.16 o 
  -5  -1   6     1164.43     1112.59     94.93 o 
  -4  -1   6      271.79      234.32     16.56 o 
  -3  -1   6      426.08      449.66     20.08 o 
  -2  -1   6      127.35      126.36     17.35 o 
  -1  -1   6      207.11      244.94     18.99 o 
   0  -1   6     1009.15     1054.34     31.77 o 
   1  -1   6     1373.13     1471.29     29.55 o 
   2  -1   6      646.75      622.79     18.87 o 
   3  -1   6       60.67       55.63      9.29 o 
   4  -1   6      417.83      427.91     20.91 o 
   5  -1   6       10.63        5.21     16.15 o 
   6  -1   6      187.22      247.82     70.35 o 
   7  -1   6        6.34       33.91     28.82 o 
   8  -1   6       18.67       -3.39     28.82 o 
   9  -1   6        5.69      -10.17     38.99 o 
  -9   0   6       32.89       23.73     37.30 o 
  -8   0   6        0.60       11.87     28.82 o 
  -7   0   6      537.36      472.97     67.81 o 
  -6   0   6     1059.26     1073.09     77.98 o 
  -5   0   6        0.05       10.17     14.38 o 
  -4   0   6      649.72      606.99     36.45 o 
  -3   0   6      973.73      911.43     22.88 o 
  -2   0   6      242.55      296.91     23.88 o 
  -1   0   6       10.99       18.55     12.71 o 
   0   0   6     1059.53     1178.76     24.36 o 
   1   0   6       57.38       80.23     10.66 o 
   2   0   6      789.28      862.43     93.24 o 
   3   0   6     1040.00     1101.74     23.62 o 
   4   0   6        0.75       -3.80      6.79 o 
   5   0   6      142.32      165.84     24.38 o 
   6   0   6     1307.07     1247.78     55.50 o 
   7   0   6       17.73       67.81     38.99 o 
   8   0   6       68.73       18.65     30.51 o 
   9   0   6        1.87       16.95     37.30 o 
  -9   1   6       17.77       38.99     40.69 o 
  -8   1   6      254.12      303.45     61.03 o 
  -7   1   6      120.67      142.40     42.38 o 
  -6   1   6      807.52      910.35     86.46 o 
  -5   1   6      642.43      634.29     37.94 o 
  -4   1   6      102.93       85.36     20.12 o 
  -3   1   6      512.89      526.02     18.64 o 
  -2   1   6      247.69      284.80     33.91 o 
  -1   1   6      161.80      179.02      8.92 o 
   0   1   6     3955.15     3993.52     54.30 o 
   1   1   6      552.91      587.72     20.10 o 
   2   1   6        2.93       -6.78      7.72 o 
   3   1   6      104.51      103.52     19.50 o 
   4   1   6      868.99      834.98     24.50 o 
   5   1   6       20.22       14.57     18.65 o 
   6   1   6     2248.28     2203.05     72.34 o 
   7   1   6       88.11      158.93     63.57 o 
   8   1   6      182.80      233.94     52.55 o 
   9   1   6        3.91      -27.12     32.21 o 
  -9   2   6       37.58       38.99     35.60 o 
  -8   2   6        0.30       -1.70     30.51 o 
  -7   2   6       42.57       18.65     27.12 o 
  -6   2   6       16.71       -8.48     22.04 o 
  -5   2   6       14.38       18.78     15.45 o 
  -4   2   6      442.97      467.58     52.42 o 
  -3   2   6      784.80      803.38     24.08 o 
  -2   2   6      235.41      248.78     19.08 o 
  -1   2   6      331.58      344.25     16.14 o 
   0   2   6       65.50       71.92     11.36 o 
   1   2   6      119.25      134.77     10.85 o 
   2   2   6      650.74      616.17     16.37 o 
   3   2   6      117.13      116.56     10.29 o 
   4   2   6      192.42      215.52     14.85 o 
   5   2   6     1473.32     1513.75     55.73 o 
   6   2   6      550.99      580.26     64.42 o 
   7   2   6      151.06      249.37     34.15 o 
   8   2   6      106.04      143.67     80.52 o 
   9   2   6        0.24       44.08     38.99 o 
  -8   3   6        0.32      -22.04     30.51 o 
  -7   3   6        3.48       -8.48     25.43 o 
  -6   3   6        8.66       15.26     28.82 o 
  -5   3   6       21.04       23.73     28.82 o 
  -4   3   6      138.17      137.10     15.28 o 
  -3   3   6     2063.42     1900.77     39.81 o 
  -2   3   6        2.86        7.79      7.52 o 
  -1   3   6        6.37        1.02      6.71 o 
   0   3   6     4771.19     4672.36     64.28 o 
   1   3   6     2331.38     2458.70     41.40 o 
   2   3   6      590.24      560.72     19.12 o 
   3   3   6       56.26       58.31      9.55 o 
   4   3   6      152.62      154.52     14.60 o 
   5   3   6      392.30      401.80     34.76 o 
   6   3   6      978.03      982.79     49.74 o 
   7   3   6      130.54      150.90     28.77 o 
   8   3   6       22.28       22.08     23.35 o 
   9   3   6       14.93       55.94     40.69 o 
  -8   4   6        0.87       28.82     38.99 o 
  -7   4   6        0.38       47.47     35.60 o 
  -6   4   6       15.21       10.17     28.82 o 
  -5   4   6       12.10       23.73     27.12 o 
  -4   4   6       12.29        2.91     12.54 o 
  -3   4   6       93.73       75.69     11.71 o 
  -2   4   6      295.67      277.07     17.62 o 
  -1   4   6    10478.70    10569.91    126.16 o 
   0   4   6      545.38      594.61     20.67 o 
   1   4   6    10826.87    11219.81    132.05 o 
   2   4   6     1381.86     1296.07     31.35 o 
   3   4   6       30.14       35.29      9.53 o 
   4   4   6      793.50      760.43     30.94 o 
   5   4   6       24.21       20.60     15.45 o 
   6   4   6        4.48       25.43     19.18 o 
   7   4   6       34.40       40.69     27.12 o 
   8   4   6      111.80       94.48     26.79 o 
   9   4   6        0.37       35.60     27.57 o 
  -8   5   6        3.09      -16.95     33.91 o 
  -7   5   6       10.97      -27.12     28.82 o 
  -6   5   6        0.79       40.69     33.91 o 
  -5   5   6       33.29       23.73     27.12 o 
  -4   5   6        0.10      -22.89     22.89 o 
  -3   5   6      363.54      334.38     36.46 o 
  -2   5   6     1097.10     1123.34     30.91 o 
  -1   5   6     2031.31     1984.39     41.31 o 
   0   5   6    14770.72    14927.19    171.49 o 
   1   5   6     1553.09     1451.93     34.87 o 
   2   5   6      137.73      110.35     13.03 o 
   3   5   6       97.67      108.81     16.65 o 
   4   5   6       34.20       24.12     13.09 o 
   5   5   6        3.76       -1.75     10.04 o 
   6   5   6        6.75        5.46     15.89 o 
   7   5   6       26.62       46.90     40.69 o 
   8   5   6        1.13      -22.04     25.43 o 
   9   5   6       13.03       34.47     29.67 o 
  -8   6   6       64.93       83.07     45.77 o 
  -7   6   6      155.65      162.74     50.86 o 
  -6   6   6       20.14      -10.17     28.82 o 
  -5   6   6      362.84      390.33     53.40 o 
  -4   6   6      198.87      196.20     38.99 o 
  -3   6   6       52.44       46.02     16.15 o 
  -2   6   6      916.41      909.25     28.73 o 
  -1   6   6     3334.32     3348.30     58.80 o 
   0   6   6       13.83       16.66      9.10 o 
   1   6   6     4583.43     4635.83     89.25 o 
   2   6   6     3266.73     3305.70     60.62 o 
   3   6   6       93.01      113.89     14.68 o 
   4   6   6       73.76      107.04     15.90 o 
   5   6   6       50.33       37.61     13.88 o 
   6   6   6        0.15       -2.92     14.66 o 
   7   6   6        1.30       20.29     18.32 o 
   8   6   6       10.30       -5.13     21.48 o 
   9   6   6        0.02      -30.51     30.51 o 
  -7   7   6        7.80      -30.51     30.51 o 
  -6   7   6      114.90      205.13     54.25 o 
  -5   7   6       89.67      139.89     64.42 o 
  -4   7   6      248.02      248.05     30.89 o 
  -3   7   6      311.91      324.11     32.56 o 
  -2   7   6        8.46        6.94     13.02 o 
  -1   7   6      329.41      383.70     23.33 o 
   0   7   6        2.29        9.46      9.34 o 
   1   7   6      217.46      154.57     16.58 o 
   2   7   6       17.86        0.19      9.55 o 
   3   7   6     1121.95     1130.85     36.19 o 
   4   7   6      138.48      164.80     19.68 o 
   5   7   6       36.49       15.78     12.90 o 
   6   7   6        6.96       16.95     17.98 o 
   7   7   6       49.15       21.04     31.36 o 
   8   7   6       14.90      -16.95     21.18 o 
   9   7   6        3.91       13.00     26.95 o 
  -6   8   6        0.94       -1.70     33.91 o 
  -5   8   6      384.36      422.01     65.27 o 
  -4   8   6      219.72      202.75     32.21 o 
  -3   8   6       94.10       99.62     24.38 o 
  -2   8   6       11.44       18.46     15.89 o 
  -1   8   6       73.60       91.76     20.75 o 
   0   8   6      129.98      135.76     16.84 o 
   1   8   6       11.38       24.36     11.09 o 
   2   8   6      418.63      445.38     34.15 o 
   3   8   6       48.97       59.27     14.40 o 
   4   8   6      572.47      570.54     33.59 o 
   5   8   6      230.23      272.49     26.01 o 
   6   8   6       40.21       17.06     19.07 o 
   7   8   6       36.33       36.49     22.68 o 
   8   8   6        2.38      -10.06     17.87 o 
   9   8   6       10.37       12.71     33.06 o 
  -7   9   6        1.79        6.78     38.99 o 
  -6   9   6       34.83       69.51     42.38 o 
  -5   9   6        5.26      -18.65     20.38 o 
  -4   9   6      638.27      638.26     49.96 o 
  -3   9   6      265.19      240.90     32.10 o 
  -2   9   6      112.11      132.72     24.83 o 
  -1   9   6     1861.31     1827.37     78.83 o 
   0   9   6      133.23      163.73     19.13 o 
   1   9   6       24.00       36.82     13.09 o 
   2   9   6      106.12      109.41     21.48 o 
   3   9   6      444.73      453.16     30.60 o 
   4   9   6        8.00       26.45     14.63 o 
   5   9   6      477.15      468.92     33.92 o 
   6   9   6      109.35       95.59     41.53 o 
   7   9   6      144.83      144.00     31.10 o 
   8   9   6      140.84      200.02     49.16 o 
  -6  10   6        2.01      -30.51     37.30 o 
  -5  10   6        8.92       28.01     23.18 o 
  -4  10   6        6.40       22.04     25.43 o 
  -3  10   6       48.94       44.31     21.96 o 
  -2  10   6      313.64      392.28     38.94 o 
  -1  10   6      101.48      102.68     25.43 o 
   0  10   6        0.49      -18.65     18.65 o 
   1  10   6       27.77       30.97     14.86 o 
   2  10   6        3.92       24.44     27.12 o 
   3  10   6      109.85      132.49     20.37 o 
   4  10   6      444.81      526.36     50.55 o 
   5  10   6       42.69       46.33     17.27 o 
   6  10   6       92.61      143.62     30.41 o 
   7  10   6      174.31      105.11     31.17 o 
   8  10   6       21.83       -7.44     24.55 o 
  -6  11   6        8.77      -25.43     38.99 o 
  -5  11   6        2.00        3.60     23.88 o 
  -4  11   6       75.84       62.80     27.26 o 
  -3  11   6       77.72       63.84     24.55 o 
  -2  11   6      135.35      151.62     29.35 o 
  -1  11   6      330.21      345.84     38.94 o 
   0  11   6      208.17      265.93     34.52 o 
   1  11   6       51.72       65.29     22.15 o 
   2  11   6      606.07      636.60     47.34 o 
   3  11   6       79.73       56.47     27.85 o 
   4  11   6       97.89      104.37     20.42 o 
   5  11   6      184.66      180.32     24.90 o 
   6  11   6        2.39      -17.75     20.27 o 
   7  11   6       90.61       53.68     26.79 o 
   8  11   6       52.60       44.45     29.68 o 
  -5  12   6        0.27       12.51     25.09 o 
  -4  12   6       17.97        6.53     23.88 o 
  -3  12   6       13.55       33.06     23.97 o 
  -2  12   6      821.11      942.56    133.92 o 
  -1  12   6      148.46      156.60     51.71 o 
   0  12   6      752.36      690.46     86.46 o 
   1  12   6      657.99      676.74     61.88 o 
   2  12   6        1.83       -6.91     13.88 o 
   3  12   6      329.27      346.22     33.26 o 
   4  12   6        0.90        8.32     15.85 o 
   5  12   6        3.58       -8.83     14.33 o 
   6  12   6        4.07       -5.30     18.55 o 
   7  12   6       54.19       55.65     27.49 o 
  -4  13   6       19.64       15.18     25.75 o 
  -3  13   6       16.54       12.43     23.83 o 
  -2  13   6      138.71      142.36     31.10 o 
  -1  13   6     1169.29     1032.32     69.49 o 
   0  13   6      335.58      290.81     76.29 o 
   1  13   6      186.75      266.55     36.55 o 
   2  13   6      602.05      580.56     59.33 o 
   3  13   6       22.70       -4.22     14.33 o 
   4  13   6       30.35       26.81     22.70 o 
   5  13   6        4.91        5.22     16.89 o 
   6  13   6       13.27        5.62     24.38 o 
   7  13   6        1.08      -23.62     23.62 o 
  -3  14   6        7.68       38.09     26.79 o 
  -2  14   6      128.56       81.73     28.00 o 
  -1  14   6        0.01       32.54     24.03 o 
   0  14   6      417.03      295.69     40.70 o 
   1  14   6      244.75      223.86     36.55 o 
   2  14   6        9.08       10.22     20.75 o 
   3  14   6      212.60      248.91     38.36 o 
   4  14   6       44.05       39.48     19.44 o 
   5  14   6        0.08       -6.26     18.50 o 
   6  14   6       15.08        5.33     24.83 o 
  -2  15   6        0.14      -12.46     25.75 o 
  -1  15   6        9.80      -17.76     22.68 o 
   0  15   6        4.76       14.39     21.96 o 
   1  15   6        3.60       -4.38     20.69 o 
   2  15   6        5.55       33.91     26.37 o 
   3  15   6        9.85      -26.28     26.28 o 
   4  15   6       13.12        2.26     23.35 o 
   5  15   6       27.11        6.14     23.72 o 
  -1  16   6        5.85       33.06     28.47 o 
   0  16   6       13.53       -3.24     27.26 o 
   1  16   6        0.21       -8.22     22.80 o 
   2  16   6        0.23        6.27     27.26 o 
   3  16   6       76.81       76.50     53.40 o 
   4  16   6       76.72       99.04     52.55 o 
  -4 -14   7        0.10      -11.38     25.09 o 
  -3 -14   7       55.44       69.51     47.47 o 
  -2 -14   7       25.04       45.37     30.55 o 
  -1 -14   7        1.45      -15.63     25.67 o 
   0 -14   7        1.19       27.52     31.36 o 
   1 -14   7        0.47       37.50     33.77 o 
  -5 -13   7        1.91      -17.94     44.92 o 
  -4 -13   7       34.20       49.95     26.79 o 
  -3 -13   7        0.18       -7.58     22.68 o 
  -2 -13   7       48.84       60.83     29.68 o 
  -1 -13   7      110.35      141.87     35.43 o 
   0 -13   7       12.76       12.16     27.26 o 
   1 -13   7       32.16       18.49     25.09 o 
   2 -13   7        1.43      -14.13     26.48 o 
   3 -13   7        3.10      -38.99     38.99 o 
  -6 -12   7       57.07       46.74     37.30 o 
  -5 -12   7       26.23       -0.55     22.15 o 
  -4 -12   7        0.37       17.08     24.03 o 
  -3 -12   7       35.21       33.41     24.55 o 
  -2 -12   7       57.08       41.08     25.58 o 
  -1 -12   7       24.47        8.09     24.58 o 
   0 -12   7      856.75      905.23     66.13 o 
   1 -12   7      153.00      152.61     34.70 o 
   2 -12   7       66.38       30.08     28.00 o 
   3 -12   7       66.03       59.33     47.47 o 
   4 -12   7        1.25       -3.39     40.69 o 
  -6 -11   7        0.05       18.81     24.03 o 
  -5 -11   7       12.68       25.17     23.88 o 
  -4 -11   7        7.44       13.56     20.38 o 
  -3 -11   7        6.06       -9.39     16.84 o 
  -2 -11   7      377.14      413.91     44.65 o 
  -1 -11   7      937.31     1040.49     61.90 o 
   0 -11   7        0.93       25.85     23.62 o 
   1 -11   7      661.21      719.13     74.59 o 
   2 -11   7      263.24      103.94    143.25 o 
   3 -11   7       10.74       44.08     38.99 o 
   4 -11   7       73.00        8.48     40.69 o 
  -7 -10   7       22.28       26.18     26.48 o 
  -6 -10   7       45.52       30.65     22.15 o 
  -5 -10   7        5.76       -1.21     20.95 o 
  -4 -10   7        6.08       -4.54     19.96 o 
  -3 -10   7      387.39      416.24     34.11 o 
  -2 -10   7      296.44      311.90     30.17 o 
  -1 -10   7      279.88      335.33     29.95 o 
   0 -10   7      705.71      812.66     57.39 o 
   1 -10   7       82.44       40.93     25.09 o 
   2 -10   7      171.97      173.71     32.95 o 
   3 -10   7      252.35      216.99     54.25 o 
   4 -10   7       12.42       38.99     37.30 o 
   5 -10   7        3.21       15.26     38.99 o 
  -7  -9   7      143.21      146.70     47.47 o 
  -6  -9   7        0.05       24.58     20.69 o 
  -5  -9   7      284.20      355.55     42.54 o 
  -4  -9   7      141.47      178.28     31.17 o 
  -3  -9   7       27.11       23.95     14.50 o 
  -2  -9   7     1253.66     1248.26     65.26 o 
  -1  -9   7      151.48      156.65     43.23 o 
   0  -9   7      176.07      205.54     24.12 o 
   1  -9   7       92.25       56.86     22.15 o 
   2  -9   7      177.63      236.42     33.56 o 
   3  -9   7        0.13      -10.17     27.12 o 
   4  -9   7      100.29       81.37     42.38 o 
   5  -9   7       28.17      -20.34     30.51 o 
   6  -9   7       16.92       33.91     45.77 o 
  -8  -8   7       44.71       51.47     29.90 o 
  -7  -8   7      103.87       78.76     28.69 o 
  -6  -8   7      667.89      606.90     77.98 o 
  -5  -8   7       96.60       72.05     25.17 o 
  -4  -8   7      192.07      233.72     34.15 o 
  -3  -8   7     2294.73     2252.00    101.33 o 
  -2  -8   7       18.94       18.53     14.19 o 
  -1  -8   7        3.06       20.72     14.62 o 
   0  -8   7     1946.67     1864.40     52.56 o 
   1  -8   7       25.05       -5.65     14.24 o 
   2  -8   7        7.09       -5.09     16.78 o 
   3  -8   7      352.47      397.09     40.04 o 
   4  -8   7       22.57       54.25     35.60 o 
   5  -8   7       23.59       -3.39     28.82 o 
   6  -8   7       18.25        5.09     37.30 o 
  -8  -7   7       56.00       49.34     31.36 o 
  -7  -7   7      110.92      147.34     32.95 o 
  -6  -7   7        9.38        3.60     21.19 o 
  -5  -7   7      679.85      775.89     56.93 o 
  -4  -7   7      496.73      465.79     44.35 o 
  -3  -7   7      577.03      543.97     46.30 o 
  -2  -7   7      310.54      341.34     26.85 o 
  -1  -7   7        1.72      -10.68     10.68 o 
   0  -7   7      197.28      229.66     22.34 o 
   1  -7   7      970.57     1031.75     43.00 o 
   2  -7   7        0.76       13.56     17.98 o 
   3  -7   7        0.30      -16.15     16.15 o 
   4  -7   7      194.53      215.30     45.77 o 
   5  -7   7       24.21       40.69     33.91 o 
   6  -7   7       45.77      106.80     47.47 o 
   7  -7   7       38.61       40.69     44.08 o 
  -8  -6   7       33.99       31.18     24.38 o 
  -7  -6   7       61.32       63.61     25.09 o 
  -6  -6   7      165.77      208.47     62.72 o 
  -5  -6   7        0.72       -3.39     18.65 o 
  -4  -6   7      821.31      821.81     54.99 o 
  -3  -6   7      696.66      667.69     31.90 o 
  -2  -6   7       23.07       14.93     11.90 o 
  -1  -6   7        7.98       -1.64      9.55 o 
   0  -6   7       29.51        4.93      7.22 o 
   1  -6   7       34.86       25.52     12.65 o 
   2  -6   7       27.84       16.95     12.72 o 
   3  -6   7      249.72      269.79     31.36 o 
   4  -6   7        1.64      -11.87     25.43 o 
   5  -6   7      246.55      230.55     49.16 o 
   6  -6   7       74.33       35.60     33.91 o 
   7  -6   7       18.92       18.65     30.51 o 
  -8  -5   7        4.92       -6.29     22.40 o 
  -7  -5   7       37.83       50.78     51.71 o 
  -6  -5   7       80.03       74.20     23.17 o 
  -5  -5   7       42.31       39.81     20.95 o 
  -4  -5   7       75.81       89.85     30.51 o 
  -3  -5   7      171.23      144.98     17.01 o 
  -2  -5   7      158.05      147.33     23.54 o 
  -1  -5   7       62.26       49.42     16.44 o 
   0  -5   7      688.63      702.80     27.98 o 
   1  -5   7       19.95        1.91     10.41 o 
   2  -5   7      296.52      321.84     26.43 o 
   3  -5   7      142.53      176.52     19.87 o 
   4  -5   7      281.31      261.07     47.47 o 
   5  -5   7       17.47        0.00     25.43 o 
   6  -5   7      131.82      188.17     49.16 o 
   7  -5   7       29.53       77.98     44.08 o 
   8  -5   7        0.11       11.87     38.99 o 
  -9  -4   7       18.03       38.47     29.20 o 
  -8  -4   7       22.55       20.92     31.36 o 
  -7  -4   7       12.14       -9.79     18.32 o 
  -6  -4   7        4.10        3.56     17.80 o 
  -5  -4   7       38.45       38.17     18.32 o 
  -4  -4   7        5.81       -2.26     13.79 o 
  -3  -4   7       19.83       13.49     11.21 o 
  -2  -4   7      240.30      220.38     17.45 o 
  -1  -4   7     4006.75     3756.05     64.01 o 
   0  -4   7     2012.22     1889.36     42.69 o 
   1  -4   7      781.98      829.12     28.66 o 
   2  -4   7     2696.35     2704.87     66.51 o 
   3  -4   7      158.49      193.46     29.52 o 
   4  -4   7      341.05      411.95     55.94 o 
   5  -4   7      265.19      266.15     49.16 o 
   6  -4   7        0.12       22.04     25.43 o 
   7  -4   7        1.21      -25.43     25.43 o 
   8  -4   7       12.92       -3.39     33.91 o 
  -9  -3   7       19.94       22.04     37.30 o 
  -8  -3   7        7.61        8.30     22.68 o 
  -7  -3   7       19.27       14.77     20.95 o 
  -6  -3   7       18.07       23.13     45.77 o 
  -5  -3   7        1.59       10.76     32.21 o 
  -4  -3   7       46.48       47.47     17.98 o 
  -3  -3   7       76.64       68.56     18.20 o 
  -2  -3   7     2133.26     2165.70     49.35 o 
  -1  -3   7      284.94      313.43     19.31 o 
   0  -3   7     9136.28     8957.04    113.32 o 
   1  -3   7     5161.31     4887.12     89.69 o 
   2  -3   7       95.59       97.41     12.89 o 
   3  -3   7      700.53      687.75     33.91 o 
   4  -3   7      184.21      178.00     25.09 o 
   5  -3   7        0.12       25.43     25.43 o 
   6  -3   7       22.81       22.04     32.21 o 
   8  -3   7        0.77       -1.70     32.21 o 
  -9  -2   7        1.57      -25.43     30.51 o 
  -8  -2   7       41.91       29.57     21.48 o 
  -7  -2   7      488.36      445.85     66.11 o 
  -6  -2   7      225.89      296.38     36.19 o 
  -5  -2   7       78.95       88.78     22.15 o 
  -4  -2   7      261.26      326.55     32.95 o 
  -3  -2   7       31.39       26.18      8.05 o 
  -2  -2   7     1649.91     1712.05     55.11 o 
  -1  -2   7      182.82      165.01     13.56 o 
   0  -2   7      820.31      806.44     24.78 o 
   1  -2   7     3616.01     3587.21     69.20 o 
   2  -2   7     7320.16     7116.31     93.68 o 
   3  -2   7       29.03       30.15     14.47 o 
   4  -2   7      369.04      367.22     32.37 o 
   5  -2   7      314.28      297.59     31.61 o 
   6  -2   7       28.79       11.87     28.82 o 
   7  -2   7       13.69       -8.48     28.82 o 
   8  -2   7        1.20      -33.91     33.91 o 
  -9  -1   7        0.60      -27.12     27.12 o 
  -8  -1   7       47.03        5.09     28.82 o 
  -7  -1   7       10.73      -15.04     15.04 o 
  -6  -1   7      977.49     1020.13     52.09 o 
  -5  -1   7     1137.76     1117.33     51.38 o 
  -4  -1   7       25.47       15.80     23.73 o 
  -3  -1   7      617.09      699.80     42.44 o 
  -2  -1   7       86.24       63.99     29.67 o 
  -1  -1   7      822.97      766.04     19.81 o 
   0  -1   7     1504.33     1556.33     31.91 o 
   1  -1   7     1513.12     1565.13     31.93 o 
   2  -1   7        1.28        9.02      9.46 o 
   3  -1   7     1090.31     1073.57     26.22 o 
   4  -1   7      177.18      233.39     41.53 o 
   5  -1   7       34.15       19.50     16.78 o 
   6  -1   7       43.00       13.40     19.07 o 
   7  -1   7        8.68       18.65     32.21 o 
   8  -1   7      127.83       27.12     35.60 o 
   9  -1   7        2.06       86.46     52.55 o 
  -9   0   7       22.61       10.17     33.91 o 
  -8   0   7        9.86       40.69     33.91 o 
  -7   0   7     1044.93      942.56     93.24 o 
  -6   0   7       95.76       93.43     34.75 o 
  -5   0   7     1545.02     1432.63     67.81 o 
  -4   0   7     1776.85     1794.45     58.41 o 
  -3   0   7      229.86      223.77     24.55 o 
  -2   0   7      500.24      524.33     29.68 o 
  -1   0   7        3.82        4.01      4.94 o 
   0   0   7      229.58      213.86     13.27 o 
   1   0   7       59.86       49.31     16.10 o 
   2   0   7       85.94       67.69     15.58 o 
   3   0   7      492.25      545.78     35.35 o 
   4   0   7        4.11       -5.55     13.02 o 
   5   0   7      793.05      782.19     44.37 o 
   6   0   7        3.47       -1.13     17.80 o 
   7   0   7       55.81      108.50     37.30 o 
   8   0   7        3.20      -25.43     25.43 o 
   9   0   7        0.02       32.21     40.69 o 
  -9   1   7       17.57       71.20     45.77 o 
  -8   1   7       73.08       66.11     44.08 o 
  -7   1   7      117.02       72.90     35.60 o 
  -6   1   7      527.77      558.13     43.92 o 
  -5   1   7      962.68      952.71     45.61 o 
  -4   1   7      277.68      236.94     26.79 o 
  -2   1   7      771.87      843.92     39.84 o 
  -1   1   7      555.31      621.11     21.82 o 
   0   1   7       19.84       21.80      8.85 o 
   1   1   7       33.43       42.69      7.56 o 
   2   1   7      164.34      178.65     18.73 o 
   3   1   7     2440.03     2530.25     64.12 o 
   4   1   7        3.39        4.32     13.02 o 
   5   1   7      171.64      135.31     27.12 o 
   6   1   7      259.82      277.69     33.77 o 
   7   1   7        0.04      -16.10     16.10 o 
   8   1   7      228.25      254.29     57.64 o 
   9   1   7        5.08      -22.04     33.91 o 
  -8   2   7        4.92       47.47     35.60 o 
  -7   2   7      103.51       28.82     33.91 o 
  -6   2   7       13.41        0.00     27.12 o 
  -5   2   7      604.43      599.60     42.24 o 
  -4   2   7      109.96      125.45     21.18 o 
  -3   2   7       47.92       48.48      9.22 o 
  -2   2   7       53.15       36.49      7.90 o 
  -1   2   7     1205.70     1219.16     26.08 o 
   0   2   7        4.44       -0.44      5.58 o 
   1   2   7        4.35       11.26      6.08 o 
   2   2   7       84.03       90.48     18.65 o 
   3   2   7        4.56        3.75     10.97 o 
   4   2   7       50.66       26.45     14.95 o 
   5   2   7        8.08       -4.20     18.65 o 
   6   2   7       67.17       48.96     20.27 o 
   7   2   7      336.70      356.79     40.14 o 
   8   2   7      147.04       85.70     29.20 o 
   9   2   7        8.17       44.08     38.99 o 
  -8   3   7        2.21      -20.34     32.21 o 
  -7   3   7        4.72       61.03     35.60 o 
  -6   3   7        2.79      -11.87     23.73 o 
  -5   3   7        0.16       16.95     27.12 o 
  -4   3   7        0.72       -0.76     11.81 o 
  -3   3   7       37.94       31.10      9.07 o 
  -2   3   7        5.71        0.00      7.18 o 
  -1   3   7      643.39      590.40     26.08 o 
   0   3   7     4801.58     5072.56     70.30 o 
   1   3   7       72.38       66.01      9.55 o 
   2   3   7     1548.40     1479.79     31.01 o 
   3   3   7       38.16       34.18      8.98 o 
   4   3   7       90.62       92.46     19.18 o 
   5   3   7      300.53      361.60     34.76 o 
   6   3   7      272.38      360.07     38.14 o 
   7   3   7        0.50        8.48     20.38 o 
   8   3   7      154.60      128.84     31.10 o 
   9   3   7        7.18       44.08     38.99 o 
  -8   4   7       10.91      -23.73     28.82 o 
  -7   4   7        1.62       15.26     32.21 o 
  -6   4   7        0.22      -20.34     22.04 o 
  -5   4   7        4.51       52.55     28.82 o 
  -4   4   7       33.52       26.99     11.66 o 
  -3   4   7      172.26      200.17     16.45 o 
  -2   4   7     3783.49     3819.29     62.01 o 
  -1   4   7     1680.10     1540.81     34.40 o 
   0   4   7     3064.18     3055.64     61.52 o 
   1   4   7     9293.18     9420.10    115.90 o 
   2   4   7     1300.28     1240.54     30.42 o 
   3   4   7      388.91      413.51     20.77 o 
   4   4   7      522.94      552.48     25.22 o 
   5   4   7        0.16        0.66     14.41 o 
   6   4   7      201.07      212.76     29.97 o 
   7   4   7       57.78       50.60     23.88 o 
   8   4   7       76.45      103.96     36.45 o 
   9   4   7        0.49       15.26     26.05 o 
  -8   5   7       17.82       25.43     38.99 o 
  -7   5   7        0.91        6.78     33.91 o 
  -6   5   7       96.35      103.41     37.30 o 
  -5   5   7        1.25       16.95     23.73 o 
  -4   5   7       75.37       84.10     19.44 o 
  -3   5   7      292.84      273.06     20.75 o 
  -2   5   7       15.39        8.95      8.91 o 
  -1   5   7     3271.49     3130.15     55.34 o 
   0   5   7     6079.69     6162.88     86.35 o 
   1   5   7       72.32      110.39     13.94 o 
   2   5   7     3147.90     2875.91     69.71 o 
   3   5   7        3.23       14.77      9.43 o 
   4   5   7      196.97      192.13     25.31 o 
   5   5   7      172.66      183.03     26.95 o 
   6   5   7       21.90        2.54     15.58 o 
   7   5   7        6.27       16.35     18.65 o 
   8   5   7        3.33      -19.07     19.07 o 
   9   5   7        9.64       41.18     44.92 o 
  -8   6   7       81.88       44.08     42.38 o 
  -7   6   7       11.15      -10.17     30.51 o 
  -6   6   7       74.97       94.93     44.08 o 
  -5   6   7      273.51      454.33     64.42 o 
  -4   6   7      143.23      172.01     39.84 o 
  -3   6   7       54.73       43.11     16.27 o 
  -2   6   7      311.68      398.29     23.51 o 
  -1   6   7      418.75      386.15     23.44 o 
   0   6   7     3436.23     3303.12     87.72 o 
   1   6   7     3768.03     3719.47     78.83 o 
   2   6   7      528.40      556.16     25.53 o 
   3   6   7      965.23     1005.72     33.43 o 
   4   6   7     2192.59     2311.36     52.85 o 
   5   6   7        8.45       10.17     20.34 o 
   6   6   7       42.35       81.37     30.51 o 
   7   6   7       29.92       22.04     30.51 o 
   8   6   7        4.52       25.72     24.55 o 
   9   6   7        1.02      -23.35     23.35 o 
  -7   7   7       26.12       47.47     37.30 o 
  -6   7   7       32.32       49.16     37.30 o 
  -5   7   7        1.51      -11.87     23.73 o 
  -4   7   7     1014.86     1073.59    105.11 o 
  -3   7   7      735.65      701.07     41.05 o 
  -2   7   7        6.65       -1.61     16.10 o 
  -1   7   7      521.95      529.70     26.23 o 
   0   7   7      389.71      437.14     30.71 o 
   1   7   7       85.60       86.05     13.70 o 
   2   7   7       31.11       26.69     11.06 o 
   3   7   7      203.33      176.58     18.54 o 
   4   7   7       55.44       49.05     17.35 o 
   5   7   7       58.38       53.40     21.58 o 
   6   7   7       16.90       27.89     19.53 o 
   7   7   7        2.52       -4.59     20.27 o 
   8   7   7        2.66        6.78     28.82 o 
   9   7   7        0.13       -0.85     26.37 o 
  -7   8   7       21.74        8.48     40.69 o 
  -6   8   7      375.80      445.85     74.59 o 
  -5   8   7      773.32      801.85     89.85 o 
  -4   8   7       84.95       93.68     33.06 o 
  -3   8   7      503.75      424.06     37.86 o 
  -2   8   7      577.67      613.51     43.15 o 
  -1   8   7        1.42       12.69     11.32 o 
   0   8   7      373.99      401.37     26.93 o 
   1   8   7      201.95      247.65     21.76 o 
   2   8   7        1.00        8.84     11.32 o 
   3   8   7      333.05      363.07     30.70 o 
   4   8   7      952.87      990.65     38.26 o 
   5   8   7        0.46        5.85     25.43 o 
   6   8   7      128.61      171.76     55.10 o 
   7   8   7       45.64       55.27     25.58 o 
   8   8   7        0.21       30.51     33.91 o 
   9   8   7        5.56        3.39     40.69 o 
  -6   9   7       29.01        8.48     35.60 o 
  -5   9   7       25.95      -25.43     25.43 o 
  -4   9   7      194.45      219.94     49.16 o 
  -3   9   7      234.52      226.86     31.77 o 
  -2   9   7      179.97      196.99     28.69 o 
  -1   9   7      314.14      283.33     32.82 o 
   0   9   7      492.92      463.85     29.37 o 
   1   9   7      140.06      165.78     20.51 o 
   2   9   7      386.21      303.86     31.75 o 
   3   9   7       29.21       32.32     17.86 o 
   4   9   7       31.40       26.64     14.71 o 
   5   9   7      339.90      375.75     32.91 o 
   6   9   7       14.17       13.83     19.07 o 
   7   9   7      161.20      174.34     32.99 o 
   8   9   7       38.26       27.69     25.09 o 
  -6  10   7       19.07       61.03     45.77 o 
  -5  10   7       26.75       -5.09     35.60 o 
  -4  10   7       36.00       35.05     23.18 o 
  -3  10   7      456.85      450.90     43.15 o 
  -2  10   7      543.37      627.95     74.59 o 
  -1  10   7       34.27       25.65     18.55 o 
   0  10   7      958.66      955.49     48.75 o 
   1  10   7      195.17      257.43     25.07 o 
   2  10   7        8.18       10.34     16.82 o 
   3  10   7       53.22       43.20     19.11 o 
   4  10   7       23.77       22.47     15.08 o 
   5  10   7       55.85       40.96     16.58 o 
   6  10   7      289.64      399.23     43.74 o 
   7  10   7      110.77      153.83     54.25 o 
   8  10   7        1.83       -6.51     25.75 o 
  -5  11   7       13.04      -22.04     33.91 o 
  -4  11   7        2.14        7.63     20.38 o 
  -3  11   7        3.15       -6.78     20.38 o 
  -2  11   7      463.92      526.03     47.25 o 
  -1  11   7      437.57      507.50     44.94 o 
   0  11   7        1.98      -13.75     13.75 o 
   1  11   7       63.67       31.31     36.45 o 
   2  11   7      138.10      180.10     22.89 o 
   3  11   7        3.83       -1.13     16.15 o 
   4  11   7      371.11      364.07     54.65 o 
   5  11   7       84.11       75.89     20.51 o 
   6  11   7        7.66       -3.68     20.95 o 
   7  11   7      109.83      117.36     43.23 o 
   8  11   7       25.42       32.41     29.33 o 
  -5  12   7        5.63       -6.78     40.69 o 
  -4  12   7        0.56        1.47     22.89 o 
  -3  12   7       35.27       19.91     23.35 o 
  -2  12   7      154.25      170.45     31.75 o 
  -1  12   7       52.04       49.07     20.75 o 
   0  12   7      840.46     1034.77     60.69 o 
   1  12   7      187.89      186.06     30.55 o 
   2  12   7      309.46      291.09     28.39 o 
   3  12   7      308.93      297.04     37.10 o 
   4  12   7        0.07       -0.51     15.60 o 
   5  12   7       58.32       51.06     19.23 o 
   6  12   7       32.33       45.37     26.28 o 
   7  12   7       17.53       12.21     26.79 o 
  -4  13   7        7.63       14.95     26.05 o 
  -3  13   7        0.04      -19.50     21.58 o 
  -2  13   7       50.30       36.64     23.17 o 
  -1  13   7      224.29      214.33     34.70 o 
   0  13   7       84.25      102.18     28.15 o 
   1  13   7     1014.88      786.60     84.76 o 
   2  13   7      331.07      303.63     55.94 o 
   3  13   7       53.31       39.25     26.31 o 
   4  13   7      272.96      267.78     36.93 o 
   5  13   7       12.12        1.18     18.26 o 
   6  13   7       13.15       -6.53     28.82 o 
   7  13   7        0.21       16.67     28.69 o 
  -3  14   7       39.45       48.15     33.91 o 
  -2  14   7       44.20       41.82     24.83 o 
  -1  14   7       26.10        7.06     28.82 o 
   0  14   7      528.24      541.84     52.58 o 
   1  14   7       23.89       34.95     23.17 o 
   2  14   7      242.12      241.03     37.63 o 
   3  14   7      321.27      369.07     57.64 o 
   4  14   7       20.11       30.05     33.06 o 
   5  14   7       21.31       46.66     27.49 o 
   6  14   7        0.59      -19.79     24.58 o 
  -2  15   7       26.48       15.79     28.69 o 
  -1  15   7        1.41      -19.62     24.58 o 
   0  15   7       36.96        9.37     22.68 o 
   1  15   7       80.76       49.05     26.79 o 
   2  15   7       22.85       25.75     21.96 o 
   3  15   7        1.04      -19.75     19.75 o 
   4  15   7       42.92       36.62     26.79 o 
   5  15   7       24.82       21.32     28.00 o 
  -1  16   7        1.66      -14.53     25.09 o 
   0  16   7        9.49        6.44     44.92 o 
   1  16   7        0.81       -7.74     22.80 o 
   2  16   7        4.30      -24.38     24.38 o 
   3  16   7       28.99       18.50     28.15 o 
   4  16   7        8.39       17.16     28.10 o 
  -3 -14   8      124.72      108.50     52.55 o 
  -2 -14   8        1.37       20.34     45.77 o 
  -1 -14   8        1.02      -20.34     28.77 o 
   0 -14   8        2.47      -12.25     30.94 o 
  -4 -13   8        0.32       -2.39     23.35 o 
  -3 -13   8        9.65       20.34     38.99 o 
  -2 -13   8       42.26       28.82     38.99 o 
  -1 -13   8       15.60       17.06     28.10 o 
   0 -13   8        2.25       -6.03     26.48 o 
   1 -13   8       38.98       18.97     36.45 o 
   2 -13   8        0.21      -23.73     32.21 o 
  -5 -12   8        3.01       23.54     27.12 o 
  -4 -12   8       14.77        6.16     24.38 o 
  -3 -12   8       13.59        8.57     26.28 o 
  -2 -12   8       15.41       20.88     24.38 o 
  -1 -12   8       26.11       23.32     38.14 o 
   0 -12   8      259.83      269.84     41.03 o 
   1 -12   8        2.57      -20.34     32.21 o 
   2 -12   8      163.16      152.57     49.16 o 
   3 -12   8       15.44       -8.48     33.91 o 
  -6 -11   8        0.42      -18.06     27.97 o 
  -5 -11   8       50.42       48.69     25.75 o 
  -4 -11   8       21.29       17.23     27.97 o 
  -3 -11   8       12.16        6.26     23.17 o 
  -2 -11   8      107.00       73.19     21.45 o 
  -1 -11   8        0.51       -7.17     22.89 o 
   0 -11   8      395.84      412.34     44.94 o 
   1 -11   8      898.05     1032.28     69.25 o 
   2 -11   8       20.21       15.01     24.55 o 
   3 -11   8      102.38       45.77     38.99 o 
   4 -11   8       61.26       81.37     45.77 o 
  -7 -10   8       77.17       56.34     38.99 o 
  -6 -10   8        1.94        0.38     27.12 o 
  -5 -10   8        7.59        4.02     20.75 o 
  -4 -10   8        3.03       -9.30     18.32 o 
  -3 -10   8       11.74       20.53     37.30 o 
  -2 -10   8        9.77       25.87     17.07 o 
  -1 -10   8      207.78      263.64     36.64 o 
   0 -10   8      316.83      325.07     39.56 o 
   1 -10   8       42.33        1.22     18.19 o 
   2 -10   8      531.15      618.07     53.90 o 
   3 -10   8      147.31      159.35     47.47 o 
   4 -10   8       50.49       37.30     38.99 o 
   5 -10   8       66.83       96.63     50.86 o 
  -7  -9   8        5.37       -7.78     23.35 o 
  -6  -9   8      160.88      183.14     40.69 o 
  -5  -9   8      624.85      517.15     50.94 o 
  -4  -9   8       74.39       71.59     25.58 o 
  -3  -9   8      180.65      194.82     32.82 o 
  -2  -9   8      660.50      678.68     40.41 o 
  -1  -9   8       42.75       34.94     15.92 o 
   0  -9   8      334.51      340.62     30.06 o 
   1  -9   8       10.57       -7.83     17.10 o 
   2  -9   8       50.52       31.85     22.68 o 
   3  -9   8      159.00      223.77     50.86 o 
   4  -9   8      192.66      274.63     55.94 o 
   5  -9   8        0.86       18.65     38.99 o 
   6  -9   8       15.82      -16.95     38.99 o 
  -8  -8   8        0.29      -20.34     35.60 o 
  -7  -8   8      174.60      148.34     35.23 o 
  -6  -8   8      252.54      205.52     70.35 o 
  -5  -8   8      210.00      157.18     31.17 o 
  -4  -8   8     1209.11     1300.86     62.30 o 
  -3  -8   8       29.95       47.71     20.75 o 
  -2  -8   8       85.32      117.19     19.79 o 
  -1  -8   8      276.23      248.63     25.54 o 
   0  -8   8      279.53      346.91     30.91 o 
   1  -8   8        1.13       21.78     29.67 o 
   2  -8   8       10.37       -4.98     18.55 o 
   3  -8   8       81.98       71.20     35.60 o 
   4  -8   8        3.45       -5.09     25.43 o 
   5  -8   8      105.15       77.98     44.08 o 
   6  -8   8       14.17      -11.87     37.30 o 
  -8  -7   8       51.79       40.55     44.08 o 
  -7  -7   8        4.11        9.86     22.40 o 
  -6  -7   8      194.60      217.32     36.43 o 
  -5  -7   8      540.71      516.28     49.74 o 
  -4  -7   8        0.65        6.30     16.27 o 
  -3  -7   8      974.55     1006.42     53.09 o 
  -2  -7   8     1337.73     1376.57     43.90 o 
  -1  -7   8       38.95       64.09     16.24 o 
   0  -7   8        1.27        1.55      8.28 o 
   1  -7   8      394.98      442.51     30.11 o 
   2  -7   8        0.08        5.99     18.65 o 
   3  -7   8       17.66      -11.87     25.43 o 
   4  -7   8       10.57       30.51     28.82 o 
   5  -7   8        0.25       18.65     32.21 o 
   6  -7   8       45.86       61.03     40.69 o 
   7  -7   8       12.06        6.78     40.69 o 
  -8  -6   8        0.32       32.21     37.30 o 
  -7  -6   8      225.36      195.45     35.35 o 
  -6  -6   8      176.25      192.59     54.25 o 
  -5  -6   8       82.93       88.06     44.08 o 
  -4  -6   8      471.21      551.79     82.22 o 
  -3  -6   8       56.08       49.96     20.27 o 
  -2  -6   8      358.42      368.88     30.53 o 
  -1  -6   8      422.87      428.65     28.50 o 
   0  -6   8      145.56      164.03     18.85 o 
   1  -6   8       36.44       19.85     13.03 o 
   2  -6   8      350.36      358.13     26.93 o 
   3  -6   8       25.35      -16.95     25.43 o 
   4  -6   8       41.38       18.65     28.82 o 
   5  -6   8      252.92      345.83     62.72 o 
   6  -6   8        9.26      -11.87     25.43 o 
   7  -6   8       23.87       37.30     38.99 o 
  -8  -5   8       14.39       10.30     27.97 o 
  -7  -5   8        0.85        0.48     20.95 o 
  -6  -5   8      252.28      253.18     37.10 o 
  -5  -5   8      161.54      141.93     31.36 o 
  -4  -5   8       21.53       -3.39     23.73 o 
  -3  -5   8     1172.47     1184.15     52.13 o 
  -2  -5   8      164.53      160.29     17.66 o 
  -1  -5   8       15.31       19.35     14.55 o 
   0  -5   8      872.71      882.51     40.59 o 
   1  -5   8      673.57      683.10     29.33 o 
   2  -5   8       65.03       79.83     17.22 o 
   3  -5   8        1.78        3.65     15.45 o 
   4  -5   8       99.12      110.19     37.30 o 
   5  -5   8       42.25       37.30     33.91 o 
   6  -5   8       43.56       38.99     32.21 o 
   7  -5   8        6.29       22.04     38.99 o 
  -8  -4   8       13.85        2.54     21.58 o 
  -7  -4   8       90.08       93.24     28.77 o 
  -6  -4   8       17.63        5.78     20.27 o 
  -5  -4   8        0.55        9.35     18.32 o 
  -4  -4   8        5.51       -0.39     16.10 o 
  -3  -4   8       50.78       45.65     17.35 o 
  -2  -4   8       74.04       69.43     12.67 o 
  -1  -4   8      594.86      582.26     28.16 o 
   0  -4   8        4.14        3.16      9.98 o 
   1  -4   8     2857.37     2936.22    100.02 o 
   2  -4   8     1318.95     1198.73     36.29 o 
   3  -4   8      142.46      188.23     39.84 o 
   4  -4   8      681.97      730.65     72.90 o 
   5  -4   8      126.40      105.11     37.30 o 
   6  -4   8       42.88       15.26     28.82 o 
   7  -4   8       37.54       -8.48     27.12 o 
   8  -4   8        3.67       32.21     40.69 o 
  -8  -3   8        0.16       14.65     23.35 o 
  -7  -3   8       16.60       35.50     20.95 o 
  -6  -3   8      229.52      162.18     30.41 o 
  -5  -3   8      206.18      234.52     33.50 o 
  -4  -3   8       14.33       22.76     16.65 o 
  -3  -3   8        1.58      -10.01     14.41 o 
  -2  -3   8       19.31       21.90      8.82 o 
  -1  -3   8      258.12      237.27     31.36 o 
   0  -3   8     2528.80     2355.23     47.31 o 
   1  -3   8     2110.09     2256.03     88.22 o 
   2  -3   8     2917.32     2869.55     54.32 o 
   3  -3   8     1336.73     1362.98     71.20 o 
   4  -3   8      163.64      216.93     39.84 o 
   5  -3   8       95.70      115.28     35.60 o 
   6  -3   8       27.77       25.43     32.21 o 
   8  -3   8       15.83       45.77     38.99 o 
  -8  -2   8       24.44       24.60     23.35 o 
  -7  -2   8       24.51       45.77     20.38 o 
  -6  -2   8       40.66       59.65     22.15 o 
  -5  -2   8      955.29      968.70     50.30 o 
  -4  -2   8      286.88      327.19     33.56 o 
  -3  -2   8        0.54        4.02     11.34 o 
  -2  -2   8       22.08       55.25      8.49 o 
  -1  -2   8     2993.98     3139.93     77.60 o 
   0  -2   8      107.23       98.12     12.26 o 
   1  -2   8     7524.17     7251.40    118.51 o 
   2  -2   8     3387.93     3168.79     61.22 o 
   3  -2   8      538.08      544.60     40.69 o 
   4  -2   8      662.20      733.55     48.31 o 
   5  -2   8       10.85       16.10     33.90 o 
   6  -2   8       24.61        8.48     28.82 o 
   7  -2   8        3.29      -20.34     23.73 o 
   8  -2   8        0.03        5.09     40.69 o 
  -8  -1   8        0.05       32.21     32.21 o 
  -7  -1   8       37.92       28.42     48.31 o 
  -6  -1   8      545.15      604.40     49.22 o 
  -5  -1   8       75.35       94.72     22.78 o 
  -4  -1   8     1332.04     1262.43     52.05 o 
  -3  -1   8     1369.60     1402.65     50.94 o 
  -2  -1   8        1.13        0.10      9.72 o 
  -1  -1   8     1993.85     2031.97     37.27 o 
   0  -1   8      701.60      666.02     28.82 o 
   1  -1   8       34.51       44.40      9.21 o 
   2  -1   8     2603.50     2425.45     42.11 o 
   3  -1   8     1197.37     1111.14     44.35 o 
   4  -1   8       25.51       24.16     16.65 o 
   5  -1   8       35.80       27.12     33.91 o 
   6  -1   8      100.82      103.56     27.49 o 
   7  -1   8        6.92       23.73     28.82 o 
   8  -1   8       32.38       91.54     40.69 o 
  -8   0   8        1.90        5.09     30.51 o 
  -7   0   8       61.30       82.79     25.58 o 
  -6   0   8      252.07      242.02     32.95 o 
  -4   0   8     1454.30     1424.31     53.90 o 
  -3   0   8      681.90      687.59     39.07 o 
  -2   0   8      948.36      919.47     38.94 o 
  -1   0   8     1073.67     1074.56     27.62 o 
   0   0   8      191.27      212.98     13.68 o 
   1   0   8       74.61       91.92     10.17 o 
   2   0   8       21.62       14.53     12.21 o 
   3   0   8        1.19      -11.87     11.87 o 
   4   0   8      751.59      870.51     41.96 o 
   5   0   8      126.77      108.50     46.62 o 
   6   0   8        1.10        8.48     17.98 o 
   7   0   8       11.65       11.87     30.51 o 
   8   0   8       60.14       59.33     40.69 o 
   9   0   8        1.37       25.43     44.08 o 
  -8   1   8       18.50       13.56     33.91 o 
  -7   1   8        6.44        3.39     28.82 o 
  -6   1   8     1405.96     1556.08     63.90 o 
  -5   1   8       35.06       14.32     25.43 o 
  -4   1   8     4034.49     3925.94    233.94 o 
  -3   1   8     2508.47     2243.76    248.35 o 
  -2   1   8      267.62      264.93     49.16 o 
  -1   1   8     1036.11      980.66     24.58 o 
   0   1   8       59.15       64.51      9.21 o 
   1   1   8      176.77      185.30     13.22 o 
   2   1   8      680.29      562.20     40.69 o 
   3   1   8      135.03       87.52     33.90 o 
   4   1   8       60.84       79.25     26.28 o 
   5   1   8        6.78      -22.04     22.04 o 
   6   1   8      122.50      159.64     28.15 o 
   7   1   8        5.04      -19.50     19.50 o 
   8   1   8      317.77      178.00     50.86 o 
   9   1   8        0.59      -28.82     28.82 o 
  -8   2   8       23.73       33.91     37.30 o 
  -7   2   8      175.98      171.22     47.47 o 
  -6   2   8       98.32      116.97     38.99 o 
  -5   2   8      571.04      622.38     43.92 o 
  -4   2   8       14.45       13.90     14.11 o 
  -3   2   8      557.63      618.84     44.08 o 
  -1   2   8      605.96      642.11     19.69 o 
   0   2   8      933.19     1015.15     30.69 o 
   1   2   8       19.61       18.54      8.37 o 
   2   2   8        6.62       12.58     10.97 o 
   3   2   8       24.19       19.62     12.21 o 
   4   2   8      138.98      188.68     23.88 o 
   5   2   8        0.25       -4.50     27.97 o 
   6   2   8       72.32       60.02     22.15 o 
   7   2   8      158.87      151.39     60.18 o 
   8   2   8        9.81       13.92     22.68 o 
   9   2   8       29.71      -16.95     33.91 o 
  -8   3   8        0.03        3.39     32.21 o 
  -7   3   8        4.02       16.95     30.51 o 
  -6   3   8       10.91        5.09     28.82 o 
  -5   3   8        0.30       16.95     27.12 o 
  -4   3   8      109.15      104.34     20.75 o 
  -3   3   8       96.73      103.40     12.80 o 
  -2   3   8       78.26       83.64     12.12 o 
  -1   3   8     4086.17     3942.53     75.44 o 
   0   3   8      362.30      362.65     21.61 o 
   1   3   8       15.17       27.96      8.05 o 
   2   3   8      433.95      440.68     19.60 o 
   3   3   8       20.32       20.39     10.38 o 
   4   3   8      295.77      308.66     74.59 o 
   5   3   8        3.51        4.95     24.58 o 
   6   3   8        0.50        5.49     17.35 o 
   7   3   8      133.86       87.29     25.58 o 
   8   3   8      199.31      253.47     43.23 o 
   9   3   8        5.54       23.73     38.99 o 
  -8   4   8       36.52       25.43     37.30 o 
  -7   4   8        0.49       32.21     37.30 o 
  -6   4   8       19.95      -11.87     27.12 o 
  -5   4   8        2.34        5.09     23.73 o 
  -4   4   8        2.54        3.39     19.50 o 
  -3   4   8       17.13       20.04     10.85 o 
  -2   4   8      109.37      123.46     14.32 o 
  -1   4   8        2.25       15.63      8.77 o 
   0   4   8      313.99      287.85     32.68 o 
   1   4   8     3509.95     3660.73     59.52 o 
   2   4   8      147.61      131.73     13.22 o 
   3   4   8     3851.72     4035.96     64.43 o 
   4   4   8      152.51      123.11     22.15 o 
   5   4   8       54.39       81.19     21.96 o 
   6   4   8      186.67      171.37     27.57 o 
   7   4   8        8.94       26.46     22.04 o 
   8   4   8        1.32       17.27     41.53 o 
   9   4   8       17.54       35.28     28.69 o 
  -8   5   8       34.02       69.51     38.99 o 
  -7   5   8       14.38       40.69     37.30 o 
  -6   5   8       42.63       35.60     37.30 o 
  -5   5   8       93.43      100.02     37.30 o 
  -4   5   8      149.72      115.28     37.30 o 
  -3   5   8        2.04       -0.88      9.10 o 
  -2   5   8       28.85       26.14     14.62 o 
  -1   5   8      530.81      544.50     29.49 o 
   0   5   8      395.99      405.92     22.89 o 
   1   5   8     4188.66     4147.31     67.64 o 
   2   5   8     8108.52     7973.63    107.55 o 
   3   5   8       49.66       51.65     12.21 o 
   4   5   8      503.19      494.52     55.94 o 
   5   5   8        7.87       23.98     27.97 o 
   6   5   8       36.17       17.69     18.73 o 
   7   5   8       19.68        1.11     22.89 o 
   8   5   8        9.09       20.60     23.62 o 
   9   5   8        4.05       21.77     26.95 o 
  -7   6   8       21.83       47.47     42.38 o 
  -6   6   8      154.61      106.80     44.08 o 
  -5   6   8      276.68      389.91     62.72 o 
  -4   6   8        8.91       27.12     27.12 o 
  -3   6   8      623.13      624.93     52.55 o 
  -2   6   8       31.97       25.69     10.90 o 
  -1   6   8      110.77      109.98     15.41 o 
   0   6   8     1942.16     1927.33     69.88 o 
   1   6   8     2214.44     2126.96     46.57 o 
   2   6   8     1107.44     1098.00     33.68 o 
   3   6   8     3365.00     3300.12     72.05 o 
   4   6   8      705.44      759.91     30.64 o 
   5   6   8      159.88      185.88     28.15 o 
   6   6   8      121.73       94.27     28.82 o 
   7   6   8        4.58      -14.06     16.15 o 
   8   6   8        0.37        2.39     20.27 o 
   9   6   8        1.35       22.87     62.72 o 
  -7   7   8       63.44       35.60     40.69 o 
  -6   7   8        1.54        0.00     30.51 o 
  -5   7   8       89.58       62.72     35.60 o 
  -4   7   8      150.55      125.45     42.38 o 
  -3   7   8        1.25       12.24     15.89 o 
  -2   7   8      633.17      677.80     38.89 o 
  -1   7   8      209.22      198.69     19.13 o 
   0   7   8      165.89      193.26     25.97 o 
   1   7   8     1562.52     1557.37     41.73 o 
   2   7   8      647.97      694.77     30.79 o 
   3   7   8       12.81       32.21     12.72 o 
   4   7   8      117.93      126.69     19.87 o 
   5   7   8      263.41      290.05     34.15 o 
   6   7   8        3.34        7.23     18.65 o 
   7   7   8       15.99       10.57     20.27 o 
   8   7   8        0.12       -7.70     22.15 o 
   9   7   8        8.72       30.41     30.51 o 
  -7   8   8       10.30        3.39     38.99 o 
  -6   8   8      455.63      350.92     69.51 o 
  -5   8   8      416.12      361.09     64.42 o 
  -4   8   8       76.24       96.63     38.99 o 
  -3   8   8     1420.85     1447.14     57.82 o 
  -2   8   8      131.37      128.16     24.38 o 
  -1   8   8      260.75      241.64     35.38 o 
   0   8   8       32.68       27.04     12.65 o 
   1   8   8        6.33        1.39     10.68 o 
   2   8   8      177.19      187.46     20.87 o 
   3   8   8      131.63      125.42     17.40 o 
   4   8   8      294.34      345.80     33.56 o 
   5   8   8       99.82       77.04     21.18 o 
   6   8   8      244.37      195.03     31.75 o 
   7   8   8       12.82       16.27     22.15 o 
   8   8   8        6.92       17.53     24.38 o 
  -6   9   8        8.74       22.04     40.69 o 
  -5   9   8      191.81      215.30     57.64 o 
  -4   9   8      223.57      278.02     57.64 o 
  -3   9   8        4.17       13.68     17.35 o 
  -2   9   8     1839.07     1838.46     86.46 o 
  -1   9   8      195.62      212.42     36.45 o 
   0   9   8      114.99      107.48     27.73 o 
   1   9   8     1245.74     1372.66     43.34 o 
   2   9   8       40.13       32.33     20.81 o 
   3   9   8       69.20       52.25     18.71 o 
   4   9   8       97.05      101.27     20.21 o 
   5   9   8      181.33      137.32     38.99 o 
   6   9   8        0.30        0.00     27.12 o 
   7   9   8       82.91       61.03     35.60 o 
   8   9   8        3.43       -8.48     21.58 o 
  -6  10   8       57.94       57.64     42.38 o 
  -5  10   8       21.35        5.09     35.60 o 
  -4  10   8       72.21       38.99     40.69 o 
  -3  10   8       96.75      100.22     38.99 o 
  -2  10   8        6.28       11.87     16.95 o 
  -1  10   8      200.94      231.64     37.30 o 
   0  10   8      104.48      108.50     23.97 o 
   1  10   8      212.23      198.61     23.45 o 
   2  10   8       85.93       83.39     17.70 o 
   3  10   8        3.74       13.34     13.63 o 
   4  10   8        3.29        3.83     12.13 o 
   5  10   8       86.88      147.49     38.99 o 
   6  10   8       91.56      113.58     37.30 o 
   7  10   8        0.78       10.17     32.21 o 
   8  10   8       25.49       27.20     27.49 o 
  -5  11   8        8.85       -8.48     35.60 o 
  -4  11   8        4.49      -28.82     28.82 o 
  -3  11   8        1.05        2.54     17.98 o 
  -2  11   8      192.33      223.72     39.84 o 
  -1  11   8       95.92      158.91     28.00 o 
   0  11   8      228.96      204.87     31.17 o 
   1  11   8       40.40       40.58     19.75 o 
   2  11   8        1.65       17.40     15.08 o 
   3  11   8       74.29       84.74     19.53 o 
   4  11   8       99.71      103.28     21.49 o 
   5  11   8        8.42        1.70     25.43 o 
   6  11   8       61.28       49.16     33.91 o 
   7  11   8       57.00       13.56     32.21 o 
   8  11   8        1.35      -15.26     33.91 o 
  -5  12   8        0.27       -3.39     38.99 o 
  -4  12   8       70.78       40.69     40.69 o 
  -3  12   8       11.21        5.23     20.95 o 
  -2  12   8        1.21       -2.54     20.38 o 
  -1  12   8       62.42       68.72     23.17 o 
   0  12   8      753.77      799.38    100.02 o 
   1  12   8       16.87       14.38     19.75 o 
   2  12   8      416.18      476.44     36.19 o 
   3  12   8      130.47       58.12     29.45 o 
   4  12   8       62.94       48.06     18.43 o 
   5  12   8      136.75      172.92     45.77 o 
   6  12   8        0.15       44.08     32.21 o 
   7  12   8        7.12      -18.65     30.51 o 
  -4  13   8        1.77      -32.21     32.21 o 
  -3  13   8        3.42        7.95     23.35 o 
  -2  13   8       17.53       26.89     22.15 o 
  -1  13   8        3.23        2.26     17.86 o 
   0  13   8      536.79      518.64     48.54 o 
   1  13   8     1232.80     1302.31    146.64 o 
   2  13   8       21.81       -3.39     19.18 o 
   3  13   8      302.11      300.46     36.06 o 
   4  13   8      233.84      264.81     44.67 o 
   5  13   8       15.01       22.04     22.40 o 
   6  13   8       40.51        6.78     33.91 o 
   7  13   8        0.37      -33.91     33.91 o 
  -3  14   8       17.29        3.47     25.58 o 
  -2  14   8        2.27        7.69     24.03 o 
  -1  14   8       18.92       36.45     25.17 o 
   0  14   8      116.43      112.79     29.35 o 
   1  14   8       74.39       80.52     26.37 o 
   2  14   8      652.43      657.29     69.51 o 
   3  14   8      100.24       87.76     35.60 o 
   4  14   8       58.76       47.39     21.19 o 
   5  14   8      146.02      193.06     36.55 o 
   6  14   8        5.70       67.91     30.41 o 
  -2  15   8       44.12       38.85     29.20 o 
  -1  15   8        5.90        2.71     33.06 o 
   0  15   8       21.56       26.28     22.78 o 
   1  15   8       70.81       41.22     24.55 o 
   2  15   8        0.03      -10.94     19.53 o 
   3  15   8       55.39       29.59     26.05 o 
   4  15   8       17.33       -5.09     22.78 o 
   5  15   8        0.30       14.18     28.00 o 
   0  16   8        0.06      -16.73     26.79 o 
   1  16   8        1.00       28.01     27.49 o 
   2  16   8        3.40        7.03     24.55 o 
   3  16   8        7.15        3.47     25.25 o 
   4  16   8        3.05        0.77     39.84 o 
  -4 -13   9        6.23       12.82     28.83 o 
  -3 -13   9       16.22        1.70     40.69 o 
  -2 -13   9       65.47      122.06     52.55 o 
  -1 -13   9        0.27      -13.23     27.26 o 
   0 -13   9       20.02       24.39     40.69 o 
   1 -13   9       15.52       10.17     35.60 o 
  -5 -12   9        2.82       54.25     29.97 o 
  -4 -12   9      118.99       66.31     30.41 o 
  -3 -12   9       18.08       29.42     28.82 o 
  -2 -12   9        0.27       37.30     42.38 o 
  -1 -12   9       29.72      -22.04     33.06 o 
   0 -12   9        9.36       -0.39     25.58 o 
   1 -12   9       18.71       54.49     45.77 o 
   2 -12   9      185.56      208.52     57.64 o 
   3 -12   9        3.31       40.69     47.47 o 
  -6 -11   9       24.78       -6.86     26.95 o 
  -5 -11   9       40.58       28.58     25.75 o 
  -4 -11   9       13.79       -7.09     23.35 o 
  -3 -11   9       89.15       87.81     44.08 o 
  -2 -11   9        0.38        5.09     22.78 o 
  -1 -11   9       12.90        2.49     18.19 o 
   0 -11   9      253.73      246.64     39.34 o 
   1 -11   9      246.38      310.23     55.94 o 
   2 -11   9       53.22       54.25     35.60 o 
   3 -11   9      236.43      161.05     49.16 o 
   4 -11   9       10.46      -15.26     40.69 o 
  -6 -10   9        0.17       13.25     26.29 o 
  -5 -10   9       11.26       -7.42     22.15 o 
  -4 -10   9        6.27      -16.10     17.98 o 
  -3 -10   9       10.07       17.43     22.27 o 
  -2 -10   9        1.95      -11.02     24.58 o 
  -1 -10   9      137.89      149.35     26.81 o 
   0 -10   9       16.50       26.56     21.18 o 
   1 -10   9      448.22      521.25     49.16 o 
   2 -10   9      382.13      342.44     59.33 o 
   3 -10   9        0.00      -28.82     28.82 o 
   4 -10   9      116.28      106.80     45.77 o 
   5 -10   9       40.17       35.60     42.38 o 
  -7  -9   9       16.24       16.27     26.01 o 
  -6  -9   9      171.28      164.93     34.15 o 
  -5  -9   9      102.37      151.70     51.71 o 
  -4  -9   9       28.43       25.62     21.18 o 
  -3  -9   9      234.63      264.43     36.93 o 
  -2  -9   9        2.52       11.47     17.51 o 
  -1  -9   9      193.71      176.76     24.42 o 
   0  -9   9      944.75      961.88     41.15 o 
   1  -9   9       63.63       48.27     25.09 o 
   2  -9   9      231.26      245.81     52.55 o 
   3  -9   9      131.84       55.94     35.60 o 
   4  -9   9       26.44       23.73     33.91 o 
   5  -9   9       16.28        5.09     40.69 o 
  -7  -8   9       45.25       37.06     25.75 o 
  -6  -8   9        5.85        2.49     22.04 o 
  -5  -8   9      568.49      547.30     80.52 o 
  -4  -8   9     1067.58     1146.38     65.55 o 
  -3  -8   9        0.86       -1.70     16.78 o 
  -2  -8   9      259.97      264.16     26.19 o 
  -1  -8   9     1570.09     1511.23     81.69 o 
   0  -8   9       77.07       27.84     24.94 o 
   1  -8   9       84.67      102.92     55.94 o 
   2  -8   9      305.63      240.73     47.47 o 
   3  -8   9        8.74       11.87     28.82 o 
   4  -8   9       33.45       50.86     35.60 o 
   5  -8   9      137.23      133.92     50.86 o 
   6  -8   9        0.07       23.73     42.38 o 
  -8  -7   9       14.33        6.03     26.48 o 
  -7  -7   9        5.78       -8.29     21.19 o 
  -6  -7   9      350.45      341.12     43.74 o 
  -5  -7   9      108.62      175.39     31.10 o 
  -4  -7   9      549.29      593.72     55.94 o 
  -3  -7   9     1601.64     1705.99     87.31 o 
  -2  -7   9      156.31      123.55     20.73 o 
  -1  -7   9     1202.57     1154.27     42.28 o 
   0  -7   9      630.18      789.65     40.77 o 
   1  -7   9        1.22       29.80     14.62 o 
   2  -7   9      146.53      183.24     28.69 o 
   3  -7   9      175.90      116.97     38.99 o 
   4  -7   9       14.73       15.26     30.51 o 
   5  -7   9        5.49        6.78     32.21 o 
   6  -7   9       44.60       79.68     44.08 o 
  -8  -6   9       22.14       -9.69     23.35 o 
  -7  -6   9      100.53       85.32     29.35 o 
  -6  -6   9        6.78       -9.47     17.35 o 
  -5  -6   9      553.87      599.55     53.78 o 
  -4  -6   9      666.57      588.62     50.18 o 
  -3  -6   9       66.23       78.16     23.35 o 
  -2  -6   9     1916.84     1825.26     49.61 o 
  -1  -6   9      535.70      544.57     35.25 o 
   0  -6   9       21.10       14.93     13.63 o 
   1  -6   9        4.58      -12.30     12.30 o 
   2  -6   9       74.52       68.95     22.25 o 
   3  -6   9        0.80       25.43     27.12 o 
   4  -6   9        1.93      -16.95     25.43 o 
   5  -6   9       56.25       84.76     38.99 o 
   6  -6   9        0.35       44.08     35.60 o 
   7  -6   9       40.07       15.26     45.77 o 
  -8  -5   9       19.66        3.31     47.47 o 
  -7  -5   9       47.31       45.66     27.26 o 
  -6  -5   9      117.23      105.92     29.90 o 
  -5  -5   9       97.30      132.34     28.47 o 
  -4  -5   9       73.31       44.08     28.82 o 
  -3  -5   9        5.31        8.54     16.65 o 
  -2  -5   9       93.09       97.92     15.62 o 
  -1  -5   9      470.71      526.28     32.59 o 
   0  -5   9      121.88      119.75     16.40 o 
   1  -5   9       18.46       10.51     10.39 o 
   2  -5   9       62.49       67.68     16.84 o 
   3  -5   9      123.84      120.39     22.78 o 
   4  -5   9       85.37       88.15     37.30 o 
   5  -5   9       26.90       23.73     32.21 o 
   6  -5   9       18.02       11.87     30.51 o 
   7  -5   9        9.13       32.21     38.99 o 
  -8  -4   9       93.14       43.12     28.10 o 
  -7  -4   9       46.14       51.54     55.94 o 
  -6  -4   9       26.70       39.51     21.48 o 
  -5  -4   9        1.08       13.08     21.19 o 
  -4  -4   9       65.67       31.19     17.86 o 
  -3  -4   9      106.95       79.63     22.15 o 
  -2  -4   9      130.59      138.15     26.97 o 
  -1  -4   9       44.84       22.56     12.66 o 
   0  -4   9      143.15      125.67     20.33 o 
   1  -4   9     1561.18     1478.09     40.68 o 
   2  -4   9      234.81      212.25     20.37 o 
   3  -4   9      458.14      450.72     36.55 o 
   4  -4   9      161.76      167.83     40.69 o 
   5  -4   9        0.20       18.65     28.82 o 
   6  -4   9      110.61      198.34     50.86 o 
   7  -4   9       48.85       67.81     35.60 o 
   8  -4   9        0.38      -10.17     38.99 o 
  -8  -3   9        4.00       23.25     27.12 o 
  -7  -3   9      154.69      178.41     34.02 o 
  -6  -3   9       50.56       52.81     23.17 o 
  -5  -3   9       27.57       23.42     19.07 o 
  -4  -3   9      366.34      306.88     42.38 o 
  -3  -3   9      168.52      169.19     25.09 o 
  -2  -3   9       65.65       89.67     19.07 o 
  -1  -3   9       44.42       48.90     20.04 o 
   0  -3   9      663.75      615.93     26.05 o 
   1  -3   9      830.32      829.98     28.62 o 
   2  -3   9     3894.76     3822.77     66.33 o 
   3  -3   9      598.16      559.43     57.64 o 
   4  -3   9      557.53      603.03     43.74 o 
   5  -3   9      153.77      152.57     40.69 o 
   6  -3   9        1.86        1.70     27.12 o 
   8  -3   9        9.83       25.43     42.38 o 
  -8  -2   9       14.22        9.64     22.40 o 
  -7  -2   9        1.39       17.80     21.58 o 
  -6  -2   9       62.89       80.24     25.09 o 
  -5  -2   9      412.50      392.53     40.14 o 
  -4  -2   9      174.56      160.64     66.96 o 
  -3  -2   9       62.27       53.55     17.35 o 
  -2  -2   9       14.29        5.93     11.99 o 
  -1  -2   9       25.06       11.21      7.81 o 
   0  -2   9     2425.24     2375.55     47.36 o 
   1  -2   9      211.96      214.60     21.18 o 
   2  -2   9        2.01       -8.51      8.51 o 
   3  -2   9     2161.56     2135.31     64.70 o 
   4  -2   9     1332.49     1447.38     56.30 o 
   5  -2   9       42.46       13.45     17.86 o 
   6  -2   9      182.85      225.47     50.86 o 
   7  -2   9       48.05       28.82     37.30 o 
   8  -2   9        0.20      -28.82     33.91 o 
  -8  -1   9        0.09       -8.48     28.82 o 
  -7  -1   9       11.51        5.51     18.65 o 
  -6  -1   9       26.54       19.07     23.73 o 
  -5  -1   9      367.05      345.74     76.29 o 
  -4  -1   9     1699.30     1670.48     61.73 o 
  -3  -1   9      675.41      651.92     79.68 o 
  -2  -1   9      253.03      312.71     28.69 o 
  -1  -1   9      285.66      292.50     19.39 o 
   0  -1   9       15.04        7.14     10.97 o 
   1  -1   9     1483.13     1421.01     47.06 o 
   2  -1   9     1874.06     1843.91     36.49 o 
   3  -1   9      496.50      518.86     39.84 o 
   4  -1   9      243.38      229.60     28.69 o 
   5  -1   9      427.59      511.97     42.54 o 
   6  -1   9        2.70       33.06     21.48 o 
   7  -1   9        0.26       15.26     30.51 o 
   8  -1   9       15.60       74.59     42.38 o 
  -8   0   9        0.27      -30.51     30.51 o 
  -7   0   9       23.67       17.05     20.27 o 
  -6   0   9      149.79      228.87     33.31 o 
  -5   0   9     2363.29     2373.69     76.98 o 
  -4   0   9       71.38       43.20     18.55 o 
  -3   0   9     4308.64     4218.59    132.23 o 
  -2   0   9     2385.64     2312.88     64.06 o 
  -1   0   9       59.96       42.24      8.18 o 
   0   0   9       78.22      145.50     20.85 o 
   1   0   9        1.20        2.21      7.14 o 
   2   0   9        1.13       12.27     16.10 o 
   3   0   9      627.88      650.88     87.31 o 
   4   0   9      248.75      235.93     50.86 o 
   5   0   9       41.47       41.36     20.75 o 
   6   0   9       41.84       31.74     21.48 o 
   7   0   9      107.46      125.45     40.69 o 
   8   0   9        0.25        6.78     32.21 o 
  -8   1   9       20.31       -8.48     33.91 o 
  -7   1   9       96.21       54.25     35.60 o 
  -6   1   9      118.35      125.72     27.49 o 
  -5   1   9     1765.86     1715.59     64.20 o 
  -3   1   9      794.11      778.38     46.62 o 
  -2   1   9     1657.48     1494.58     50.30 o 
  -1   1   9     1820.09     1921.42     39.89 o 
   0   1   9      705.31      752.68     33.16 o 
   1   1   9      516.70      543.25     19.45 o 
   2   1   9       52.82       30.51     13.79 o 
   3   1   9        7.20       -4.52     28.82 o 
   4   1   9       26.21       32.21     16.27 o 
   5   1   9      553.58      621.70     46.70 o 
   6   1   9        2.08       -8.01     17.35 o 
   7   1   9       37.52        4.19     43.23 o 
   8   1   9       24.86       -1.70     30.51 o 
   9   1   9        3.96       38.99     44.08 o 
  -8   2   9       34.63      105.11     45.77 o 
  -7   2   9        6.32      -15.26     30.51 o 
  -6   2   9        3.44        8.48     25.43 o 
  -5   2   9      276.69      272.07     32.56 o 
  -4   2   9       62.09       65.29     19.75 o 
  -3   2   9     3316.55     3286.92     82.48 o 
  -2   2   9      382.39      371.76     31.17 o 
  -1   2   9       16.47       37.98      8.28 o 
   0   2   9        4.77        2.19      7.71 o 
   1   2   9      189.92      205.88     27.35 o 
   2   2   9      112.07      153.45     48.31 o 
   3   2   9        2.62       -5.09     11.81 o 
   4   2   9        1.24      -11.87     11.87 o 
   5   2   9        1.22      -14.41     17.80 o 
   6   2   9        5.61       21.33     18.32 o 
   7   2   9        0.31       24.24     22.15 o 
   8   2   9       11.52       10.34     23.88 o 
   9   2   9       29.06       66.11     47.47 o 
  -8   3   9       19.94       37.30     42.38 o 
  -7   3   9       72.21      144.10     49.16 o 
  -6   3   9       22.51      -20.34     20.34 o 
  -5   3   9        9.20      -18.65     18.65 o 
  -4   3   9       73.64       58.41     20.34 o 
  -3   3   9        2.47       30.92     17.80 o 
  -2   3   9      110.52      122.82     20.20 o 
  -1   3   9      139.09      101.59     11.78 o 
   0   3   9        1.49        8.54      8.38 o 
   1   3   9      664.87      648.27     22.35 o 
   2   3   9      804.39      873.34     58.81 o 
   3   3   9       10.01       30.94     14.24 o 
   4   3   9      172.08      187.11     25.75 o 
   5   3   9       12.27       -1.95     28.82 o 
   6   3   9       44.89       43.25     19.75 o 
   7   3   9       24.19        3.39     21.18 o 
   8   3   9       24.53       -3.16     22.15 o 
   9   3   9        5.77        5.09     40.69 o 
  -8   4   9       10.90      -23.73     33.91 o 
  -7   4   9       47.90       23.73     37.30 o 
  -6   4   9        4.78        8.48     32.21 o 
  -5   4   9       13.42        6.78     23.73 o 
  -4   4   9       13.33       11.60     14.66 o 
  -3   4   9        6.20       -0.15     13.75 o 
  -2   4   9       25.72       38.25     11.09 o 
  -1   4   9       93.68      149.98     14.36 o 
   0   4   9     2853.81     2856.44     52.31 o 
   1   4   9      791.22      729.11     27.14 o 
   2   4   9     1970.73     2005.08     42.01 o 
   3   4   9     1757.22     1735.03     56.30 o 
   4   4   9        1.52       26.28     15.58 o 
   5   4   9      150.35      144.65     26.29 o 
   6   4   9       41.05       45.40     21.18 o 
   7   4   9        7.72        7.17     20.75 o 
   8   4   9       54.56       10.87     22.80 o 
   9   4   9       16.54       -0.83     26.95 o 
  -8   5   9       31.93       -8.48     37.30 o 
  -7   5   9       25.73       50.86     38.99 o 
  -6   5   9       48.95       47.47     35.60 o 
  -5   5   9       70.95       76.29     33.91 o 
  -4   5   9      570.31      520.44     66.11 o 
  -3   5   9       13.29        9.58     13.44 o 
  -2   5   9       14.32        0.68     10.47 o 
  -1   5   9      262.42      308.94     33.47 o 
   0   5   9      150.75      151.57     18.32 o 
   1   5   9     2445.13     2346.52     47.84 o 
   2   5   9     1488.68     1547.54     38.31 o 
   3   5   9      772.67      851.30     28.89 o 
   4   5   9     1196.33     1103.01     50.18 o 
   5   5   9       56.33       72.05     25.43 o 
   6   5   9      177.73      234.49     31.61 o 
   7   5   9       20.40       19.66     20.95 o 
   8   5   9        0.03        5.78     22.80 o 
   9   5   9        4.79      -24.04     26.05 o 
  -7   6   9       33.25       25.43     38.99 o 
  -6   6   9      140.21      150.88     50.86 o 
  -5   6   9        9.00      -11.87     27.12 o 
  -4   6   9       13.83       -8.48     22.04 o 
  -3   6   9      171.74      175.89     27.97 o 
  -2   6   9       10.02        6.88     11.06 o 
  -1   6   9      101.06       96.44     19.13 o 
   0   6   9      334.78      394.66     24.56 o 
   1   6   9        0.08       12.74     10.41 o 
   2   6   9     3708.53     3675.73     66.45 o 
   3   6   9     2039.67     1976.29     47.35 o 
   4   6   9        0.21       28.54     21.19 o 
   5   6   9      382.50      457.26     45.77 o 
   6   6   9      334.24      270.26     88.15 o 
   7   6   9       20.57       -2.68     18.32 o 
   8   6   9       31.84       21.03     24.83 o 
   9   6   9        0.72       55.50     32.30 o 
  -7   7   9       14.07      -11.87     38.99 o 
  -6   7   9      142.32       84.76     40.69 o 
  -5   7   9       70.13      105.11     40.69 o 
  -4   7   9       19.42       47.47     28.82 o 
  -3   7   9       81.70       94.89     24.58 o 
  -2   7   9     1587.18     1563.95     54.17 o 
  -1   7   9      291.71      320.63     23.98 o 
   0   7   9       22.88       40.29     12.21 o 
   1   7   9     1024.76      947.84     40.14 o 
   2   7   9      127.97      144.54     17.93 o 
   3   7   9      369.61      402.08     27.04 o 
   4   7   9      533.84      611.48     86.46 o 
   5   7   9        4.52       -9.29     14.66 o 
   6   7   9      122.48       90.70     25.17 o 
   7   7   9       13.83        9.87     20.27 o 
   8   7   9        0.43       22.89     23.97 o 
   9   7   9        1.52       -8.19     28.15 o 
  -7   8   9       11.02       33.91     44.08 o 
  -6   8   9      140.95      101.72     47.47 o 
  -5   8   9        0.17       25.43     33.91 o 
  -4   8   9     1497.06     1603.71    106.80 o 
  -3   8   9     1465.42     1515.49     84.76 o 
  -2   8   9        3.87        6.26     15.04 o 
  -1   8   9     1266.64     1173.10     69.52 o 
   0   8   9      210.95      210.78     29.30 o 
   1   8   9       50.53       14.11     12.37 o 
   2   8   9       26.89       38.00     13.93 o 
   3   8   9        2.35        6.88     12.41 o 
   4   8   9       11.65      -13.75     13.75 o 
   5   8   9      231.87      281.33     35.35 o 
   6   8   9      211.85      226.29     34.15 o 
   7   8   9        5.11       -2.54     19.07 o 
   8   8   9       28.25      -12.67     22.68 o 
  -6   9   9       13.16        6.78     37.30 o 
  -5   9   9      200.80      200.04     52.55 o 
  -4   9   9        5.07      -11.87     25.43 o 
  -3   9   9      537.98      567.60     46.84 o 
  -2   9   9      581.38      667.22     47.66 o 
  -1   9   9      104.95      122.80     25.09 o 
   0   9   9      316.14      428.50     45.86 o 
   1   9   9      246.95      205.24     33.59 o 
   2   9   9       73.73       88.11     17.62 o 
   3   9   9       53.49       30.20     14.86 o 
   4   9   9       57.91       53.18     20.75 o 
   5   9   9       26.13       27.60     50.01 o 
   6   9   9       26.34      -15.81     19.96 o 
   7   9   9       60.63       68.09     38.99 o 
   8   9   9        0.02        2.57     22.15 o 
  -6  10   9       41.91       59.33     47.47 o 
  -5  10   9        1.48      -27.12     33.91 o 
  -4  10   9      331.60      357.70     69.51 o 
  -3  10   9      121.61      112.40     73.74 o 
  -2  10   9       22.08       -2.94     32.21 o 
  -1  10   9     1205.43     1199.63     55.50 o 
   0  10   9      586.99      582.19     55.10 o 
   1  10   9       52.91       78.85     18.20 o 
   2  10   9      913.71      834.67     63.28 o 
   3  10   9       69.33       71.67     30.08 o 
   4  10   9       21.88       15.26     14.80 o 
   5  10   9       14.52        5.09     25.43 o 
   6  10   9       15.41       26.37     20.02 o 
   7  10   9       28.07        3.78     23.35 o 
   8  10   9       39.86        3.63     25.75 o 
  -5  11   9        8.48       10.17     40.69 o 
  -4  11   9        1.48      -13.56     35.60 o 
  -3  11   9        0.57       41.86     23.17 o 
  -2  11   9       20.56        5.03     18.32 o 
  -1  11   9        0.25       -2.69     17.35 o 
   0  11   9      850.28      846.90     56.34 o 
   1  11   9      317.10      338.85     33.52 o 
   2  11   9       11.46       -1.43     13.47 o 
   3  11   9       10.16        2.56     14.62 o 
   4  11   9        0.68       -3.90     13.96 o 
   5  11   9       13.51       -6.68     19.11 o 
   6  11   9       80.16       97.39     34.75 o 
   7  11   9       12.88       32.71     24.38 o 
   8  11   9        6.59       27.12     44.08 o 
  -5  12   9        3.90       11.87     42.38 o 
  -4  12   9       94.72       91.54     50.86 o 
  -3  12   9        7.51       -4.44     21.96 o 
  -2  12   9        0.23        6.03     22.04 o 
  -1  12   9       69.52       36.20     20.27 o 
   0  12   9      118.19      116.55     27.97 o 
   1  12   9       82.06       79.72     23.35 o 
   2  12   9      204.54      260.18     29.38 o 
   3  12   9        0.21       -7.88     13.63 o 
   4  12   9      166.19      166.08     23.98 o 
   5  12   9       45.20       32.13     24.55 o 
   6  12   9       17.21       37.49     26.29 o 
   7  12   9       22.45       51.51     28.15 o 
  -4  13   9        4.28       30.51     44.08 o 
  -3  13   9       69.26       89.85     27.57 o 
  -2  13   9        0.62      -10.02     19.53 o 
  -1  13   9        6.37       -0.85     19.50 o 
   0  13   9      113.14       99.80     69.51 o 
   1  13   9      167.44      166.20     32.10 o 
   2  13   9      266.01      330.51     40.04 o 
   3  13   9      541.75      579.26     42.73 o 
   4  13   9       15.33       36.07     19.38 o 
   5  13   9       85.08       99.05     29.67 o 
   6  13   9       86.22       95.28     38.14 o 
   7  13   9        0.04      -22.04     32.21 o 
  -3  14   9        4.14       -0.28     25.75 o 
  -2  14   9       13.83        1.74     23.88 o 
  -1  14   9       22.73       40.60     23.35 o 
   0  14   9        5.93      -19.18     19.18 o 
   1  14   9      104.76      137.43     31.61 o 
   2  14   9      437.29      477.48     66.11 o 
   3  14   9        7.84       10.39     22.40 o 
   4  14   9      262.72      308.26     36.43 o 
   5  14   9       98.70      134.17     32.82 o 
   6  14   9        0.81       -9.70     25.75 o 
  -2  15   9        8.63      -11.87     30.51 o 
  -1  15   9       17.50       27.69     26.48 o 
   0  15   9       41.58       34.83     38.14 o 
   1  15   9        1.69        4.81     21.96 o 
   2  15   9      147.11      125.42     58.49 o 
   3  15   9      166.77      147.69     32.82 o 
   4  15   9        5.20       -3.80     38.14 o 
   5  15   9       14.62        7.99     29.67 o 
   0  16   9       15.82       22.04     26.95 o 
   1  16   9        1.53       -3.35     28.15 o 
   2  16   9        0.33       10.50     28.15 o 
   3  16   9        0.04      -23.88     23.88 o 
  -3 -13  10        8.65      -11.87     47.47 o 
  -2 -13  10        5.10       -1.70     42.38 o 
  -1 -13  10       20.05      -13.56     42.38 o 
   0 -13  10       49.46       79.45     34.14 o 
   1 -13  10        5.96       13.56     35.60 o 
  -4 -12  10        0.99       -3.19     25.58 o 
  -3 -12  10        0.52       -9.69     43.23 o 
  -2 -12  10        2.55       35.60     45.77 o 
  -1 -12  10       28.16        1.70     40.69 o 
   0 -12  10       11.65       33.16     29.68 o 
   1 -12  10        7.96       42.38     38.99 o 
   2 -12  10       35.24       52.55     42.38 o 
  -5 -11  10        3.24       13.26     26.95 o 
  -4 -11  10       20.62      -24.94     38.14 o 
  -3 -11  10      197.45      115.37     31.61 o 
  -2 -11  10        7.41       22.97     23.88 o 
  -1 -11  10        6.33      -30.51     33.91 o 
   0 -11  10       49.99       54.81     26.79 o 
   1 -11  10        5.78        5.09     33.91 o 
   2 -11  10      207.47      166.13     52.55 o 
   3 -11  10      182.78      200.04     55.94 o 
  -6 -10  10       19.40       47.36     29.35 o 
  -5 -10  10       85.03       31.33     26.87 o 
  -4 -10  10       12.15        8.72     21.19 o 
  -3 -10  10        0.46       26.56     23.35 o 
  -2 -10  10       36.11       35.80     24.83 o 
  -1 -10  10        3.06       24.44     22.14 o 
   0 -10  10        0.45       -9.86     20.34 o 
   1 -10  10       63.65       48.03     42.38 o 
   2 -10  10       32.26       57.64     37.30 o 
   3 -10  10       79.18       64.42     42.38 o 
   4 -10  10      136.44      193.26     57.64 o 
  -7  -9  10       15.71       16.95     42.38 o 
  -6  -9  10       58.43       29.02     24.83 o 
  -5  -9  10        0.96      -16.10     19.96 o 
  -4  -9  10      197.66      194.17     34.21 o 
  -3  -9  10      266.58      336.58     50.86 o 
  -2  -9  10        1.62       -5.24     20.34 o 
  -1  -9  10       75.54      100.08     27.16 o 
   0  -9  10      258.06      108.84     80.39 o 
   1  -9  10      209.90      165.55     31.34 o 
   2  -9  10      399.50      532.31     69.51 o 
   3  -9  10       30.07       42.38     35.60 o 
   4  -9  10        0.08       10.17     33.91 o 
   5  -9  10       64.14       35.60     44.08 o 
  -7  -8  10        2.75       -5.23     27.49 o 
  -6  -8  10       38.88       47.63     32.21 o 
  -5  -8  10      303.08      294.00     40.70 o 
  -4  -8  10       89.10       82.22     26.37 o 
  -3  -8  10      743.64      847.94     61.73 o 
  -2  -8  10     1131.09     1203.40     59.79 o 
  -1  -8  10      116.71      149.77     22.47 o 
   0  -8  10      297.09      363.92     31.35 o 
   1  -8  10      153.42      160.37     36.45 o 
   2  -8  10       27.33       32.21     27.12 o 
   3  -8  10       13.88       32.21     32.21 o 
   4  -8  10       45.79       93.24     40.69 o 
   5  -8  10       19.75       64.42     44.08 o 
   6  -8  10       13.82       22.04     40.69 o 
  -7  -7  10       18.57       24.92     25.75 o 
  -6  -7  10       67.21       81.94     30.55 o 
  -5  -7  10       54.16       33.08     32.21 o 
  -4  -7  10     1004.03     1092.57     63.45 o 
  -3  -7  10      598.02      664.03    109.34 o 
  -2  -7  10      192.62      307.70     70.35 o 
  -1  -7  10      865.26      835.81     38.62 o 
   0  -7  10      575.16      608.04     64.06 o 
   1  -7  10      165.88      200.83     23.63 o 
   2  -7  10       59.80       69.51     32.21 o 
   3  -7  10       69.12       76.29     38.99 o 
   4  -7  10        3.18       -6.78     32.21 o 
   5  -7  10        3.65      -27.12     30.51 o 
   6  -7  10        9.06       20.34     40.69 o 
  -8  -6  10       47.83       22.04     40.69 o 
  -7  -6  10       15.59       43.85     26.29 o 
  -6  -6  10       21.59        8.71     22.89 o 
  -5  -6  10      632.85      640.97     55.14 o 
  -4  -6  10      156.99      135.65     28.69 o 
  -3  -6  10      678.67      663.05     92.39 o 
  -2  -6  10     1218.33     1265.88     59.33 o 
  -1  -6  10       18.74       14.28     12.95 o 
   0  -6  10      893.59      921.93     37.89 o 
   1  -6  10      353.97      392.68     37.30 o 
   2  -6  10       58.04       48.26     20.27 o 
   3  -6  10       31.47       37.30     30.51 o 
   4  -6  10      107.06      103.41     38.99 o 
   5  -6  10       32.03      -10.17     25.43 o 
   6  -6  10        8.83       11.87     32.21 o 
   7  -6  10       46.74       69.51     45.77 o 
  -8  -5  10        9.91       -3.39     25.17 o 
  -7  -5  10      235.53      139.01     47.47 o 
  -6  -5  10       39.16        9.12     22.15 o 
  -5  -5  10       64.63       46.62     23.18 o 
  -4  -5  10       58.96       52.55     32.21 o 
  -3  -5  10      221.69      235.14     63.57 o 
  -2  -5  10      187.13      157.50     49.16 o 
  -1  -5  10     1879.41     1835.78     77.13 o 
   0  -5  10      180.14      257.34     22.93 o 
   1  -5  10       46.34       41.17     15.47 o 
   2  -5  10      173.40      171.98     25.75 o 
   3  -5  10       51.84       80.95     40.69 o 
   4  -5  10        6.58        8.48     25.43 o 
   5  -5  10        4.64       -1.70     27.12 o 
   6  -5  10       19.85       10.17     35.60 o 
   7  -5  10       10.42       25.43     42.38 o 
  -8  -4  10       82.81       36.59     28.47 o 
  -7  -4  10        0.63        7.11     24.55 o 
  -6  -4  10       75.16       98.17     28.82 o 
  -5  -4  10      228.57      175.19     32.21 o 
  -4  -4  10      300.57      307.71     37.16 o 
  -3  -4  10       40.78       32.15     17.10 o 
  -2  -4  10        4.14       17.80     15.58 o 
  -1  -4  10       74.44       83.80     14.44 o 
   0  -4  10      192.23      191.08     19.68 o 
   1  -4  10      197.04      194.78     22.42 o 
   2  -4  10        2.15       -0.81     14.66 o 
   3  -4  10      537.55      571.87     42.54 o 
   4  -4  10       24.99        1.70     23.73 o 
   5  -4  10       78.55      100.02     37.30 o 
   6  -4  10       52.51       28.82     32.21 o 
   7  -4  10       15.63       -1.70     30.51 o 
  -8  -3  10       31.84        7.55     26.05 o 
  -7  -3  10      227.14      199.37     36.93 o 
  -6  -3  10        4.47        4.07     16.93 o 
  -5  -3  10       11.80       22.50     19.53 o 
  -4  -3  10      970.52     1036.06     52.13 o 
  -3  -3  10      444.56      416.31     38.94 o 
  -2  -3  10        6.09       25.81     15.89 o 
  -1  -3  10        1.10       -0.86     10.19 o 
   0  -3  10        0.17        5.50      9.91 o 
   1  -3  10      309.74      323.04     23.05 o 
   2  -3  10      713.90      742.40     49.16 o 
   3  -3  10      108.81      125.45     35.60 o 
   4  -3  10      847.34      861.19     74.59 o 
   5  -3  10       83.17       69.51     33.91 o 
   8  -3  10        0.72      -11.87     35.60 o 
  -8  -2  10       12.15       -3.35     26.29 o 
  -7  -2  10       16.00      -14.73     19.07 o 
  -6  -2  10      103.72      152.95     30.55 o 
  -5  -2  10        6.63        4.18     16.65 o 
  -4  -2  10        0.29        7.87     15.26 o 
  -3  -2  10      506.33      453.74     38.94 o 
  -2  -2  10       19.07       -4.33     10.59 o 
  -1  -2  10       28.62       44.08     11.59 o 
   0  -2  10      156.21      184.82     16.89 o 
   1  -2  10      872.69      890.69     41.72 o 
   2  -2  10      411.81      400.64     40.69 o 
   3  -2  10     2761.97     2776.65     89.00 o 
   4  -2  10      283.25      345.30     35.35 o 
   5  -2  10      397.18      390.16     55.10 o 
   6  -2  10      133.42       64.42     35.60 o 
   7  -2  10        0.11      -18.65     33.91 o 
   8  -2  10       13.81       -3.39     42.38 o 
  -8  -1  10        8.22      -18.65     35.60 o 
  -7  -1  10       14.54       33.19     22.68 o 
  -6  -1  10       23.62       10.48     24.58 o 
  -5  -1  10       75.06       72.90     22.78 o 
  -4  -1  10      340.95      427.42     82.22 o 
  -3  -1  10       61.53       52.94     18.55 o 
  -2  -1  10     1047.77     1062.52     49.16 o 
  -1  -1  10      364.91      408.27     23.91 o 
   0  -1  10      421.28      412.12     29.71 o 
   1  -1  10     1695.85     1702.09     42.37 o 
   2  -1  10      366.04      351.10     37.30 o 
   3  -1  10      297.12      301.70     31.61 o 
   4  -1  10     1574.53     1580.38     59.94 o 
   5  -1  10      181.05      234.87     31.17 o 
   6  -1  10       25.37       21.54     20.27 o 
   7  -1  10       21.13       15.26     32.21 o 
   8  -1  10        6.49       42.38     42.38 o 
  -8   0  10        0.14       -6.78     32.21 o 
  -7   0  10        8.44       16.15     20.27 o 
  -6   0  10        1.64       13.56     23.73 o 
  -5   0  10        4.73       26.97     19.75 o 
  -4   0  10     1564.26     1641.00     63.50 o 
  -3   0  10     3994.30     3994.04     96.49 o 
  -2   0  10      234.10      225.94     26.37 o 
  -1   0  10     1755.95     1658.87     52.85 o 
   0   0  10      519.21      456.54     27.85 o 
   1   0  10       71.29       75.38     23.76 o 
   2   0  10       13.18       31.56     14.38 o 
   3   0  10      116.29      123.52     21.48 o 
   4   0  10       50.78       38.36     30.51 o 
   5   0  10       76.17       19.57     35.60 o 
   6   0  10      245.25      227.37     33.50 o 
   7   0  10       17.02      -23.73     23.73 o 
   8   0  10        4.78      -15.26     32.21 o 
  -8   1  10       41.88      100.02     45.77 o 
  -7   1  10        8.80        5.09     27.12 o 
  -6   1  10        4.35       13.46     20.27 o 
  -5   1  10       13.78        9.76     20.34 o 
  -4   1  10     2668.32     2655.70     79.01 o 
  -3   1  10      227.49      239.81     29.35 o 
  -2   1  10     8673.41     8735.93    177.15 o 
  -1   1  10     1733.88     1691.56     34.16 o 
   0   1  10      568.89      571.40     21.41 o 
   1   1  10     1206.05     1318.91     31.86 o 
   2   1  10        2.08        0.00     10.61 o 
   3   1  10      136.72      180.42     24.38 o 
   4   1  10       24.91       56.79     19.18 o 
   5   1  10        0.75       -6.28     15.37 o 
   6   1  10        0.46        7.44     18.55 o 
   7   1  10        0.72       17.94     24.55 o 
   8   1  10       13.26       33.91     33.91 o 
  -8   2  10        6.82       25.43     38.99 o 
  -7   2  10        8.62       23.73     32.21 o 
  -6   2  10       85.98      132.23     42.38 o 
  -5   2  10      250.20      222.35     31.61 o 
  -4   2  10     1520.47     1551.37     59.79 o 
  -2   2  10       70.54       70.82     31.36 o 
  -1   2  10     3696.99     4026.87     62.45 o 
   0   2  10      687.52      698.45     24.53 o 
   1   2  10      117.80      109.24     12.18 o 
   2   2  10      181.35      192.87     40.69 o 
   3   2  10       15.69        9.88     23.73 o 
   4   2  10        1.96        2.03     14.66 o 
   5   2  10        2.11      -14.95     14.95 o 
   6   2  10       50.61       40.44     20.75 o 
   7   2  10        4.76      -18.55     18.55 o 
   8   2  10        8.39       21.96     24.83 o 
   9   2  10       12.87      -27.12     37.30 o 
  -8   3  10       54.29       11.87     40.69 o 
  -7   3  10       39.39       30.51     35.60 o 
  -6   3  10        6.54       -3.39     30.51 o 
  -5   3  10       38.35       15.26     28.82 o 
  -4   3  10       97.16       97.55     31.36 o 
  -3   3  10      388.03      373.75     34.52 o 
  -2   3  10      713.84      698.44     62.72 o 
  -1   3  10      409.20      423.23     31.70 o 
   0   3  10       93.00      100.28     15.64 o 
   1   3  10     2265.07     2172.91     43.64 o 
   2   3  10       54.94       53.14      9.75 o 
   3   3  10       60.76       47.83     16.65 o 
   4   3  10        0.96      -13.41     13.44 o 
   5   3  10        8.12      -10.78     14.66 o 
   6   3  10       30.58       85.76     23.35 o 
   7   3  10        0.28        3.88     21.19 o 
   8   3  10        4.33       -1.52     22.68 o 
   9   3  10       18.27       30.51     47.47 o 
  -8   4  10        0.01       -3.39     40.69 o 
  -7   4  10      166.86      144.10     50.86 o 
  -6   4  10      144.76      144.10     45.77 o 
  -5   4  10       10.16       -8.48     18.65 o 
  -4   4  10       91.59       55.63     19.07 o 
  -3   4  10       44.52       35.25     17.35 o 
  -2   4  10       34.18       31.36     15.58 o 
  -1   4  10       65.50       37.44     23.54 o 
   0   4  10       12.80       19.97      9.07 o 
   1   4  10      137.88      153.95     15.28 o 
   2   4  10       30.31       12.94      9.74 o 
   3   4  10      566.75      564.06     40.28 o 
   4   4  10      239.11      216.17     28.00 o 
   5   4  10      502.92      530.76     51.71 o 
   6   4  10        1.27       12.77     16.65 o 
   7   4  10        6.89       48.12     23.35 o 
   8   4  10       16.26       44.42     26.29 o 
   9   4  10        0.43       -7.49     28.47 o 
  -7   5  10        4.05       16.95     33.91 o 
  -6   5  10      171.35      215.30     55.94 o 
  -5   5  10       20.77      -23.73     23.73 o 
  -4   5  10       47.22       57.64     28.82 o 
  -3   5  10      304.06      315.78     31.61 o 
  -2   5  10      432.57      461.06     41.94 o 
  -1   5  10        3.85        7.27      9.65 o 
   0   5  10        3.00        6.08      9.21 o 
   1   5  10      585.92      570.83     25.89 o 
   2   5  10        0.37        1.16      9.72 o 
   3   5  10     1819.71     1909.86     62.51 o 
   4   5  10     1372.96     1387.17     56.79 o 
   5   5  10       99.51       84.76     23.97 o 
   6   5  10      165.25      172.35     30.51 o 
   7   5  10        4.34       -0.15     20.34 o 
   8   5  10       33.52       28.58     25.09 o 
   9   5  10        7.15       -4.85     28.83 o 
  -7   6  10       36.90       28.82     42.38 o 
  -6   6  10        8.01       27.12     35.60 o 
  -5   6  10       99.28      108.50     40.69 o 
  -4   6  10       68.53       81.37     35.60 o 
  -3   6  10      385.03      406.86     57.64 o 
  -2   6  10      134.29      115.78     16.41 o 
  -1   6  10      330.77      311.09     22.89 o 
   0   6  10      106.95       87.33     15.11 o 
   1   6  10      215.75      219.08     19.87 o 
   2   6  10     1328.83     1372.60     40.49 o 
   3   6  10      221.54      220.58     52.55 o 
   4   6  10     1083.55     1164.02     52.05 o 
   5   6  10     1013.23     1021.14     52.70 o 
   6   6  10       10.21       -5.02     21.19 o 
   7   6  10       58.11       75.96     53.40 o 
   8   6  10       25.80       23.86     42.38 o 
  -7   7  10        7.48      -23.73     38.99 o 
  -6   7  10       37.63       22.04     37.30 o 
  -5   7  10      122.19       98.32     40.69 o 
  -4   7  10       36.87       52.55     32.21 o 
  -3   7  10       50.90       69.51     32.21 o 
  -2   7  10        4.00      -11.20     20.34 o 
  -1   7  10      257.40      242.21     21.90 o 
   0   7  10      552.26      595.59     36.09 o 
   1   7  10        1.15       13.30     10.90 o 
   2   7  10      419.26      436.89     28.60 o 
   3   7  10     1689.14     1625.58     45.61 o 
   4   7  10      298.21      414.24     82.22 o 
   5   7  10       25.03       29.67     19.96 o 
   6   7  10      112.56      135.21     28.15 o 
   7   7  10       11.44       18.41     21.48 o 
   8   7  10        6.93       12.46     23.88 o 
  -6   8  10       19.62       33.91     42.38 o 
  -5   8  10      136.12      116.97     44.08 o 
  -4   8  10     1159.55     1210.41    111.89 o 
  -3   8  10      403.36      476.37     64.42 o 
  -2   8  10      384.52      477.75     53.40 o 
  -1   8  10     1706.21     1735.81     49.07 o 
   0   8  10        2.67       16.35     12.52 o 
   1   8  10      417.14      440.40     29.27 o 
   2   8  10       50.73       56.28     21.66 o 
   3   8  10        6.87        9.27     12.60 o 
   4   8  10        5.09       13.15     17.35 o 
   5   8  10      158.35      160.22     70.35 o 
   6   8  10       73.29       82.36     25.58 o 
   7   8  10       76.65       90.71     27.69 o 
   8   8  10       60.51       68.12     28.91 o 
  -6   9  10       50.75       50.86     44.08 o 
  -5   9  10      125.61      122.06     49.16 o 
  -4   9  10       51.15       47.47     35.60 o 
  -3   9  10     1048.51     1318.90     96.63 o 
  -2   9  10      203.87      208.64     29.68 o 
  -1   9  10      211.23      195.13     28.77 o 
   0   9  10     2476.15     2466.16     91.40 o 
   1   9  10        4.67       -5.93     12.42 o 
   2   9  10      271.52      293.56     27.10 o 
   3   9  10      230.70      259.31     25.41 o 
   4   9  10       14.40        7.99     16.27 o 
   5   9  10       12.34       28.33     25.43 o 
   6   9  10       65.96       72.11     33.90 o 
   7   9  10       34.35       20.34     22.78 o 
   8   9  10        5.73      -14.82     22.27 o 
  -6  10  10        2.80       10.17     40.69 o 
  -5  10  10       49.54       13.56     33.91 o 
  -4  10  10      223.85      183.09     50.86 o 
  -3  10  10        0.79       16.95     30.51 o 
  -2  10  10      686.39      793.96     54.52 o 
  -1  10  10      266.15      281.20     64.42 o 
   0  10  10      114.62      107.23     23.97 o 
   1  10  10      345.50      378.13     30.66 o 
   2  10  10       16.06        9.25     18.96 o 
   3  10  10      138.65      144.49     21.19 o 
   4  10  10      125.12       60.89     21.96 o 
   5  10  10        3.01       25.43     19.53 o 
   6  10  10        0.07       10.63     19.53 o 
   7  10  10       33.79       20.67     33.91 o 
   8  10  10       17.44       -2.86     26.95 o 
  -5  11  10       13.97       -8.48     37.30 o 
  -4  11  10        0.27        5.09     35.60 o 
  -3  11  10       15.42       59.33     38.99 o 
  -2  11  10       10.79        6.68     19.07 o 
  -1  11  10       13.45        6.33     19.50 o 
   0  11  10      339.32      389.94     40.70 o 
   1  11  10       69.18       70.51     18.69 o 
   2  11  10      180.85      194.76     24.43 o 
   3  11  10        1.06        4.94     14.50 o 
   4  11  10        5.84       10.43     19.75 o 
   5  11  10        8.26      -13.93     19.07 o 
   6  11  10       10.64       25.43     33.91 o 
   7  11  10        0.41       13.29     25.75 o 
  -4  12  10        6.05      -32.21     32.21 o 
  -3  12  10        8.92       20.34     35.60 o 
  -2  12  10      112.95      147.79     44.08 o 
  -1  12  10        2.90        8.26     18.73 o 
   0  12  10        9.13       -6.10     20.34 o 
   1  12  10      125.92      143.00     28.69 o 
   2  12  10      360.12      359.93     47.68 o 
   3  12  10        1.62        2.00     15.46 o 
   4  12  10       42.35       52.72     23.62 o 
   5  12  10        0.78       -6.55     22.15 o 
   6  12  10       33.88       36.95     25.64 o 
   7  12  10       29.74       64.52     30.41 o 
  -4  13  10        4.28       25.43     44.08 o 
  -3  13  10       49.30        5.09     30.51 o 
  -2  13  10       10.98        8.29     22.15 o 
  -1  13  10        2.28       12.69     20.95 o 
   0  13  10       14.35        2.12     19.07 o 
   1  13  10        0.14      -13.73     17.51 o 
   2  13  10      536.25      476.83     58.49 o 
   3  13  10      485.71      510.23     39.35 o 
   4  13  10       22.97       44.66     24.38 o 
   5  13  10      128.83      112.57     38.14 o 
   6  13  10       15.62       22.04     30.51 o 
  -3  14  10        7.70       -5.09     33.91 o 
  -2  14  10        4.74       -0.05     33.06 o 
  -1  14  10        0.10        7.83     22.15 o 
   0  14  10        9.21        8.48     22.78 o 
   1  14  10       17.87        3.77     23.73 o 
   2  14  10       26.63       40.43     48.31 o 
   3  14  10      128.05      189.01     38.99 o 
   4  14  10      299.28      342.78    107.65 o 
   5  14  10        2.54        3.76     24.55 o 
   6  14  10       57.20       44.34     30.89 o 
  -2  15  10        3.14      -17.60     25.09 o 
  -1  15  10       68.59       29.52     27.26 o 
   0  15  10        9.53      -16.59     37.30 o 
   1  15  10       22.28       25.19     25.09 o 
   2  15  10       69.83       55.72     27.26 o 
   3  15  10       59.38       63.64     28.47 o 
   4  15  10       16.50      -35.60     35.60 o 
   5  15  10       66.15       88.77     34.52 o 
   0  16  10       42.16       27.20     28.15 o 
   1  16  10        9.02        7.21     25.58 o 
   2  16  10        2.23      -22.40     22.40 o 
   3  16  10       10.08       24.13     25.58 o 
  -4 -12  11       20.39      -14.76     34.75 o 
  -3 -12  11        2.72       41.26     30.94 o 
  -2 -12  11       35.41       67.81     49.16 o 
  -1 -12  11        0.29      -25.43     38.99 o 
   0 -12  11        3.94        5.02     28.91 o 
   1 -12  11       23.56      -11.87     37.30 o 
   2 -12  11        3.37      -11.87     33.91 o 
  -5 -11  11       31.80       45.34     32.82 o 
  -4 -11  11       41.89       35.35     70.35 o 
  -3 -11  11       36.84       81.81     32.30 o 
  -2 -11  11       62.85       66.84     42.38 o 
  -1 -11  11       98.64      152.57     50.86 o 
   0 -11  11        8.92       -2.65     19.07 o 
   1 -11  11        5.35       23.73     37.30 o 
   2 -11  11       73.32      -28.82     28.82 o 
   3 -11  11       26.57       15.26     32.21 o 
  -6 -10  11      132.61      140.71     52.55 o 
  -5 -10  11       40.27       11.52     26.29 o 
  -4 -10  11        0.87      -18.05     22.15 o 
  -3 -10  11       10.56       -0.99     20.69 o 
  -2 -10  11      114.83       85.00     28.91 o 
  -1 -10  11       10.59      -17.04     21.96 o 
   0 -10  11        8.76       14.82     20.75 o 
   1 -10  11       26.28       69.51     37.30 o 
   2 -10  11        2.72       33.91     33.91 o 
   3 -10  11      148.34       96.63     44.08 o 
   4 -10  11       59.64       38.99     45.77 o 
  -6  -9  11        0.21       30.92     29.90 o 
  -5  -9  11       68.38       80.52     28.77 o 
  -4  -9  11      147.98      155.05     46.62 o 
  -3  -9  11       30.22       22.18     21.01 o 
  -2  -9  11        4.24        2.37     20.95 o 
  -1  -9  11       19.65        6.73     19.07 o 
   0  -9  11       33.29       45.22     21.05 o 
   1  -9  11      126.08      122.06     38.99 o 
   2  -9  11      279.54      250.90     52.55 o 
   3  -9  11        0.00       33.91     33.91 o 
   4  -9  11      119.77      110.19     50.86 o 
   5  -9  11       39.51       81.37     52.55 o 
  -7  -8  11        4.23       -1.57     24.55 o 
  -6  -8  11       41.07       30.51     25.17 o 
  -5  -8  11       24.46        9.57     20.27 o 
  -4  -8  11       26.34       46.31     24.55 o 
  -3  -8  11      772.65      849.48     62.86 o 
  -2  -8  11      432.52      368.05     41.24 o 
  -1  -8  11       59.42       45.12     23.35 o 
   0  -8  11       73.68       88.15     32.21 o 
   1  -8  11      306.75      301.75     50.86 o 
   2  -8  11      194.87      171.22     42.38 o 
   3  -8  11      116.23       84.76     40.69 o 
   4  -8  11       38.41       64.42     38.99 o 
   5  -8  11        0.10       33.91     42.38 o 
  -7  -7  11        2.03       16.58     49.16 o 
  -6  -7  11        0.83       15.21     23.88 o 
  -5  -7  11       34.32       19.11     21.96 o 
  -4  -7  11      512.99      552.66     68.66 o 
  -3  -7  11        2.92       -4.96     15.45 o 
  -2  -7  11     1630.98     1604.57     67.72 o 
  -1  -7  11     1222.36     1278.70     84.76 o 
   0  -7  11       35.55       32.10     15.92 o 
   2  -7  11      280.09      328.88     52.55 o 
   3  -7  11       12.66       35.60     27.12 o 
   4  -7  11        7.41      -10.17     27.12 o 
   5  -7  11       10.17       44.08     35.60 o 
   6  -7  11        4.36       10.17     44.08 o 
  -7  -6  11        6.90       21.09     24.03 o 
  -6  -6  11       52.79       25.06     39.84 o 
  -5  -6  11       46.41       26.95     22.68 o 
  -4  -6  11      120.11      145.79     31.10 o 
  -3  -6  11     1620.31     1672.56     70.69 o 
  -2  -6  11      645.67      758.07     53.78 o 
  -1  -6  11      312.04      376.35     55.94 o 
   0  -6  11     1613.65     1674.95     70.74 o 
   1  -6  11       56.56       65.28     17.70 o 
   2  -6  11      120.71      102.36     44.08 o 
   3  -6  11        0.59      -16.95     22.04 o 
   4  -6  11        8.06       38.99     30.51 o 
   5  -6  11        1.86      -11.87     30.51 o 
   6  -6  11        2.64       11.87     35.60 o 
  -7  -5  11       83.52       35.22     26.95 o 
  -6  -5  11        8.58       12.67     22.68 o 
  -5  -5  11      159.94      171.79     75.44 o 
  -4  -5  11      368.51      462.86     45.55 o 
  -3  -5  11      391.89      312.45     37.10 o 
  -2  -5  11       95.82      140.20     26.37 o 
  -1  -5  11       16.29       10.55     16.15 o 
   0  -5  11        0.19       -2.36     12.65 o 
   1  -5  11      659.09      679.91     36.76 o 
   2  -5  11      163.78      146.14     26.29 o 
   3  -5  11        2.20       -7.13     17.35 o 
   4  -5  11        0.60        8.48     27.12 o 
   5  -5  11       55.74       49.16     35.60 o 
   6  -5  11        7.97       32.21     37.30 o 
   7  -5  11        3.24       22.04     47.47 o 
  -8  -4  11       25.75       23.36     28.82 o 
  -7  -4  11       41.86       22.39     31.36 o 
  -6  -4  11      325.89      337.22     51.71 o 
  -5  -4  11       32.63       28.22     22.15 o 
  -4  -4  11      151.99       80.50     54.25 o 
  -3  -4  11       15.75       27.97     20.34 o 
  -2  -4  11      415.26      436.08     39.84 o 
  -1  -4  11       17.78       35.07     17.35 o 
   0  -4  11      558.29      615.20     33.12 o 
   1  -4  11       50.83       56.19     15.26 o 
   2  -4  11       69.42       84.90     21.58 o 
   3  -4  11      293.80      301.82     34.15 o 
   4  -4  11        6.25        0.00     22.04 o 
   5  -4  11       55.92       47.47     32.21 o 
   6  -4  11        0.45       27.12     32.21 o 
   7  -4  11        0.54        3.39     30.51 o 
  -8  -3  11      162.96       46.39     89.00 o 
  -7  -3  11       96.44       85.44     29.90 o 
  -6  -3  11       68.55       67.89     25.09 o 
  -5  -3  11      632.21      711.97     55.73 o 
  -4  -3  11       25.03       37.78     38.14 o 
  -3  -3  11        4.20       -5.22     15.45 o 
  -2  -3  11      917.33      914.94     49.28 o 
  -1  -3  11      253.97      280.10     54.25 o 
   0  -3  11       29.13       32.12     12.30 o 
   1  -3  11       24.87       15.48     14.44 o 
   2  -3  11      177.01      173.43     32.21 o 
   3  -3  11      368.02      371.88     37.30 o 
   4  -3  11      684.98      751.00     72.90 o 
  -8  -2  11        0.18       17.63     26.95 o 
  -7  -2  11       53.57       71.20     28.77 o 
  -6  -2  11       68.45       86.42     26.29 o 
  -5  -2  11       27.80       37.05     25.43 o 
  -4  -2  11        1.62        3.01     20.34 o 
  -3  -2  11       99.40      135.91     25.43 o 
  -2  -2  11      229.39      212.41     40.69 o 
  -1  -2  11       26.74       27.19     15.37 o 
   0  -2  11        8.23       11.74      9.93 o 
   1  -2  11       35.91       27.17     19.19 o 
   2  -2  11      630.65      674.56     71.20 o 
   3  -2  11       52.35       18.42     17.86 o 
   4  -2  11       93.63       86.56     22.78 o 
   5  -2  11      515.99      488.32     44.94 o 
   6  -2  11       53.37       13.56     30.51 o 
   7  -2  11       34.12       38.99     38.99 o 
   8  -2  11       32.13       71.20     52.55 o 
  -8  -1  11        8.63       -8.48     35.60 o 
  -7  -1  11        0.07        4.95     33.06 o 
  -6  -1  11        0.61      -17.35     17.35 o 
  -5  -1  11       75.16       19.34     27.97 o 
  -4  -1  11        7.35       20.45     25.43 o 
  -3  -1  11      569.57      551.25     51.71 o 
  -2  -1  11     1030.09      910.71     83.07 o 
  -1  -1  11        8.07       29.38     14.24 o 
   0  -1  11       95.83      113.12     14.38 o 
   1  -1  11       25.25       20.55     10.36 o 
   2  -1  11       72.11       82.32     19.44 o 
   3  -1  11      799.87      792.05     44.38 o 
   4  -1  11      631.08      707.39     49.65 o 
   5  -1  11       24.94       35.36     20.34 o 
   6  -1  11      208.27      194.45     32.82 o 
   7  -1  11       47.68       25.43     33.91 o 
   8  -1  11        5.70        1.70     37.30 o 
  -8   0  11        9.44       27.12     38.99 o 
  -7   0  11       25.26       17.53     34.75 o 
  -6   0  11        5.37      -14.95     14.95 o 
  -5   0  11        9.46        6.78     17.98 o 
  -4   0  11      307.20      428.91     40.70 o 
  -3   0  11     1785.53     1930.53    169.53 o 
  -2   0  11      947.74      893.35     43.64 o 
  -1   0  11     4204.72     4369.62     96.30 o 
   0   0  11      296.97      306.37     31.06 o 
   1   0  11      335.70      334.60     27.91 o 
   2   0  11       20.49       41.90     16.27 o 
   3   0  11       20.41       24.30     15.89 o 
   4   0  11       88.78       80.57     23.88 o 
   5   0  11      431.54      452.49     56.79 o 
   6   0  11       45.39       71.93     25.09 o 
   7   0  11        3.14        0.00     28.82 o 
   8   0  11       15.65       13.56     30.51 o 
  -8   1  11        0.32       15.26     40.69 o 
  -7   1  11        1.84       52.55     38.99 o 
  -6   1  11      151.57       83.78     37.30 o 
  -5   1  11      154.71      169.53     44.08 o 
  -4   1  11        7.12      -12.83     12.83 o 
  -3   1  11     6338.42     6090.66    275.48 o 
  -2   1  11     3052.24     3113.27     81.41 o 
  -1   1  11       23.25       21.70     14.11 o 
   0   1  11     3041.19     2920.54     68.64 o 
   1   1  11      422.19      393.13     22.74 o 
   2   1  11      365.74      361.51     31.34 o 
   3   1  11      448.35      502.57     39.82 o 
   4   1  11       10.35       26.36     18.55 o 
   5   1  11        4.99       -4.44     17.10 o 
   6   1  11        7.47       21.66     21.18 o 
   7   1  11      105.53       97.33     53.40 o 
   8   1  11        0.53       10.17     32.21 o 
  -8   2  11       13.04       23.73     40.69 o 
  -7   2  11      187.55      245.81     57.64 o 
  -6   2  11       71.43       25.43     33.91 o 
  -5   2  11       80.20       67.68     37.30 o 
  -4   2  11       96.38      124.19     30.51 o 
  -3   2  11      111.92      150.04     25.75 o 
  -2   2  11     1432.65     1385.58     53.25 o 
  -1   2  11     5086.80     5089.21     74.93 o 
   0   2  11      296.47      270.42     18.63 o 
   1   2  11      220.81      222.75     17.13 o 
   2   2  11        4.19       -8.55     12.83 o 
   3   2  11       11.54      -17.12     18.65 o 
   4   2  11       12.66       18.71     16.15 o 
   5   2  11       10.82       49.16     43.23 o 
   6   2  11       15.99       15.26     20.38 o 
   7   2  11        3.20      -19.96     19.96 o 
   8   2  11        2.94        2.07     24.55 o 
  -8   3  11      102.05      145.79     59.33 o 
  -7   3  11        4.00       33.90     35.60 o 
  -6   3  11       95.24      133.92     44.08 o 
  -5   3  11      153.19      184.78     45.77 o 
  -4   3  11        5.92       -9.32     14.38 o 
  -3   3  11      393.16      428.55     65.27 o 
  -2   3  11      577.54      648.78     43.74 o 
  -1   3  11      190.39      183.87     15.74 o 
   0   3  11      940.96      962.92     30.23 o 
   1   3  11      345.90      357.75     23.99 o 
   2   3  11       11.89       37.30     14.11 o 
   3   3  11      229.80      266.85     28.91 o 
   4   3  11      154.94      216.87     29.20 o 
   5   3  11       19.57        5.32     17.80 o 
   6   3  11       12.02      -12.47     18.65 o 
   7   3  11        1.02        6.78     21.18 o 
   8   3  11        5.39        6.35     25.75 o 
  -7   4  11      205.37      281.41     66.11 o 
  -6   4  11       19.55       11.87     30.51 o 
  -5   4  11      324.23      313.62     55.94 o 
  -4   4  11        3.50        8.48     16.78 o 
  -3   4  11       30.50       46.22     17.86 o 
  -2   4  11       12.12        1.77     17.80 o 
  -1   4  11      121.97      120.23     14.92 o 
   0   4  11        0.55        6.45      9.67 o 
   1   4  11       12.07       19.81     19.70 o 
   2   4  11     1195.26     1150.41     45.58 o 
   3   4  11       74.77       97.98     21.96 o 
   4   4  11      330.94      327.34     33.90 o 
   5   4  11      157.60      145.32     27.49 o 
   6   4  11       41.06       39.23     20.75 o 
   7   4  11       11.75        3.73     20.95 o 
   8   4  11        0.70      -24.55     24.55 o 
  -7   5  11        3.09       44.08     42.38 o 
  -6   5  11      193.25      269.54     62.72 o 
  -5   5  11       67.07       55.94     35.60 o 
  -4   5  11       30.94       18.65     27.12 o 
  -3   5  11      336.63      308.73     38.99 o 
  -2   5  11      760.45      768.89     44.30 o 
  -1   5  11        8.48       -5.68      9.21 o 
   0   5  11       73.34       68.11     18.45 o 
   1   5  11      177.58      200.60     18.63 o 
   2   5  11       90.71       88.42     14.16 o 
   3   5  11     1038.30     1079.91     48.27 o 
   4   5  11       70.13       91.17     22.15 o 
   5   5  11      352.04      340.19     36.93 o 
   6   5  11      142.61      133.80     35.60 o 
   7   5  11       49.70       46.52     24.55 o 
   8   5  11       33.22       26.93     26.29 o 
  -7   6  11       13.75        5.09     37.30 o 
  -6   6  11        0.16       -5.09     30.51 o 
  -5   6  11      118.31      108.50     42.38 o 
  -4   6  11      172.16      154.27     42.38 o 
  -3   6  11       37.01       50.86     27.12 o 
  -2   6  11      192.99      178.44     26.95 o 
  -1   6  11       63.92       58.91     14.09 o 
   0   6  11        9.13       -5.93      8.67 o 
   1   6  11       60.06       58.60     13.81 o 
   2   6  11       97.43       91.06     15.04 o 
   3   6  11       28.14       -2.42     16.27 o 
   4   6  11     1445.83     1651.35    147.49 o 
   5   6  11      265.42      278.55     34.70 o 
   6   6  11       50.92       35.60     20.38 o 
   7   6  11       70.22       71.20     25.09 o 
   8   6  11       16.08       -8.39     23.35 o 
  -7   7  11        0.22      -23.73     40.69 o 
  -6   7  11       40.77      115.28     50.86 o 
  -5   7  11       15.62        6.78     32.21 o 
  -4   7  11      478.77      591.64     77.98 o 
  -3   7  11       38.72       67.81     32.21 o 
  -2   7  11      397.42      444.16     61.03 o 
  -1   7  11      127.00      126.69     18.20 o 
   0   7  11      601.27      667.43     31.83 o 
   1   7  11        2.36        7.36     11.71 o 
   2   7  11      111.08      158.99     24.69 o 
   3   7  11      358.08      384.08     36.93 o 
   4   7  11        0.85       -8.55     13.44 o 
   5   7  11      372.13      375.07     40.55 o 
   6   7  11      196.99      162.74     31.75 o 
   7   7  11        9.56       25.13     20.27 o 
   8   7  11       57.10       71.55     38.14 o 
  -6   8  11        3.68       -8.48     38.99 o 
  -5   8  11       17.83      -13.56     32.21 o 
  -4   8  11      103.35      105.11     40.69 o 
  -3   8  11       76.75       66.11     35.60 o 
  -2   8  11     1813.80     2000.40    105.11 o 
  -1   8  11      772.50      789.22     36.14 o 
   0   8  11      210.50      271.95     24.90 o 
   1   8  11      939.03      966.85     52.55 o 
   2   8  11        0.73       -8.56     11.25 o 
   3   8  11      158.67      167.10     38.14 o 
   4   8  11      151.95      180.64     30.13 o 
   5   8  11       32.89       22.80     23.73 o 
   6   8  11        8.12       11.56     19.11 o 
   7   8  11       73.50      118.94     32.21 o 
   8   8  11       16.78       18.57     33.06 o 
  -6   9  11       13.29       76.29     47.47 o 
  -5   9  11        1.80       49.16     37.30 o 
  -4   9  11      177.31      242.42     55.94 o 
  -3   9  11      383.87      394.99     64.42 o 
  -2   9  11      111.74      152.24     26.29 o 
  -1   9  11     1649.31     1642.11     62.72 o 
   0   9  11      373.09      446.12     31.51 o 
   1   9  11        9.53       31.26     14.62 o 
   2   9  11      318.63      348.87     28.96 o 
   3   9  11       76.44       42.95     27.12 o 
   4   9  11       29.31       29.92     20.27 o 
   5   9  11        0.97       -5.46     26.28 o 
   6   9  11        3.56       34.59     21.96 o 
   7   9  11        0.79       13.05     23.88 o 
   8   9  11       14.10       12.97     42.38 o 
  -5  10  11       60.86       62.72     49.16 o 
  -4  10  11       41.03       -1.70     37.30 o 
  -3  10  11      153.34      215.30     54.25 o 
  -2  10  11     1150.46     1224.82     58.15 o 
  -1  10  11       86.12       77.20     23.17 o 
   0  10  11       45.14       27.83     18.32 o 
   1  10  11     1255.20     1325.76     46.52 o 
   2  10  11      182.05      188.06     23.98 o 
   3  10  11       95.30       95.95     23.62 o 
   4  10  11      225.46      238.11     34.76 o 
   5  10  11        4.01        0.00     20.38 o 
   6  10  11       14.10       29.80     21.94 o 
   7  10  11       14.23       11.19     23.62 o 
   8  10  11        4.22       40.69     38.99 o 
  -5  11  11        0.83       22.04     40.69 o 
  -4  11  11       58.61       72.90     44.08 o 
  -3  11  11       52.25       67.81     38.99 o 
  -2  11  11       15.87       21.94     20.75 o 
  -1  11  11      114.02      116.18     26.95 o 
   0  11  11      104.62      119.86     25.75 o 
   1  11  11       59.29       45.12     17.56 o 
   2  11  11      828.74      873.76     57.54 o 
   3  11  11      125.22      158.86     24.31 o 
   4  11  11        4.51        5.09     19.11 o 
   5  11  11       23.51       12.06     21.18 o 
   6  11  11        1.35      -18.75     22.04 o 
   7  11  11        2.43       30.51     27.57 o 
  -4  12  11        0.77       -3.39     42.38 o 
  -3  12  11        5.70      -16.95     27.12 o 
  -2  12  11       74.64       84.35     26.95 o 
  -1  12  11        2.05       22.98     21.18 o 
   0  12  11        0.58       25.43     20.38 o 
   1  12  11      152.87      135.79     69.51 o 
   2  12  11       36.90       13.30     15.71 o 
   3  12  11       46.67       34.24     17.93 o 
   4  12  11        6.94       46.62     23.97 o 
   5  12  11        5.64        9.93     20.34 o 
   6  12  11       21.77       32.25     26.01 o 
   7  12  11        2.42      -20.78     27.97 o 
  -3  13  11        0.09       11.87     33.91 o 
  -2  13  11       73.61       66.11     26.37 o 
  -1  13  11      135.02      131.48     30.55 o 
   0  13  11        1.19        5.09     19.53 o 
   1  13  11        5.22       -0.87     19.75 o 
   2  13  11      167.76      163.11     32.21 o 
   3  13  11       73.33       38.50     17.16 o 
   4  13  11      158.72      155.80     75.44 o 
   5  13  11       96.16       97.77     31.10 o 
   6  13  11        9.51        6.86     32.21 o 
  -2  14  11       14.63       23.73     35.60 o 
  -1  14  11       14.45       10.04     23.17 o 
   0  14  11        1.11      -15.07     51.71 o 
   1  14  11        2.25      -16.55     20.27 o 
   2  14  11        0.07       -0.19     20.95 o 
   3  14  11       96.09      107.18     37.30 o 
   4  14  11      104.62       47.04     48.31 o 
   5  14  11       32.72       11.40     26.29 o 
  -1  15  11       10.97      -14.51     25.58 o 
   0  15  11        3.70      -11.04     23.35 o 
   1  15  11       24.45      -20.34     21.58 o 
   2  15  11       12.76      -14.68     22.89 o 
   3  15  11        6.91       -3.56     23.88 o 
   4  15  11      162.68      120.36     45.77 o 
   1  16  11        6.75        8.19     28.15 o 
   2  16  11       38.15       34.13     27.49 o 
  -3 -12  12       24.79       41.26     31.34 o 
  -2 -12  12        0.63       62.72     45.77 o 
  -1 -12  12        0.19       -1.70     40.69 o 
   1 -12  12       35.03      -10.17     37.30 o 
  -4 -11  12       53.28       68.93     31.75 o 
  -3 -11  12        3.53        3.46     28.69 o 
  -2 -11  12       30.02       10.50     28.82 o 
  -1 -11  12      121.64      113.58     52.55 o 
   1 -11  12        4.79        0.00     37.30 o 
   2 -11  12       35.83      -32.21     32.21 o 
  -5 -10  12       25.94        3.39     27.57 o 
  -4 -10  12       46.69       25.43     24.41 o 
  -3 -10  12       72.69       64.35     29.90 o 
  -2 -10  12        4.47       19.17     26.28 o 
  -1 -10  12       23.71       10.02     28.82 o 
   1 -10  12        0.67       16.95     30.51 o 
   2 -10  12        0.33        6.78     33.91 o 
   3 -10  12        7.44        6.78     35.60 o 
  -6  -9  12        0.17       51.84     31.10 o 
  -5  -9  12       43.23       38.53     26.05 o 
  -4  -9  12       57.40       79.30     36.45 o 
  -3  -9  12        3.76        0.13     23.17 o 
  -2  -9  12       40.23       45.77     23.97 o 
  -1  -9  12        5.40      -10.22     19.11 o 
   0  -9  12        0.22       14.28     22.68 o 
   1  -9  12        2.46       37.30     32.21 o 
   2  -9  12       46.66        6.78     28.82 o 
   3  -9  12      110.39      115.28     42.38 o 
   4  -9  12      130.29      172.92     54.25 o 
  -6  -8  12        0.47        3.88     28.69 o 
  -5  -8  12        0.14       -3.26     23.17 o 
  -4  -8  12      109.37      144.12     33.31 o 
  -3  -8  12      215.75      262.63     40.04 o 
  -2  -8  12        1.17       15.81     22.15 o 
  -1  -8  12      514.66      613.68     72.90 o 
   0  -8  12      274.26      282.78     30.29 o 
   1  -8  12      259.16       20.34     23.73 o 
   2  -8  12      154.39      161.05     42.38 o 
   3  -8  12        8.73       13.56     33.91 o 
   4  -8  12        3.88      -22.04     33.91 o 
   5  -8  12       15.94       44.08     42.38 o 
  -7  -7  12       15.70       -2.70     29.35 o 
  -6  -7  12       10.00       12.38     25.58 o 
  -5  -7  12       20.11       21.02     23.88 o 
  -4  -7  12       21.13       -0.10     20.95 o 
  -3  -7  12      245.14      220.00     35.60 o 
  -2  -7  12     1245.08     1229.87     77.13 o 
  -1  -7  12       70.68      169.53     42.38 o 
   0  -7  12      409.28      483.30     34.61 o 
   1  -7  12      196.41      198.34     31.10 o 
   2  -7  12       32.00        6.78     23.73 o 
   3  -7  12      188.34      193.26     47.47 o 
   4  -7  12       56.14       28.82     37.30 o 
   5  -7  12        6.51       20.34     37.30 o 
  -7  -6  12        4.26       11.87     38.14 o 
  -6  -6  12       29.07       53.07     27.26 o 
  -5  -6  12        0.01      -20.38     20.38 o 
  -4  -6  12       80.67       69.12     26.29 o 
  -3  -6  12      534.59      492.93     61.03 o 
  -2  -6  12        2.17      -17.98     17.98 o 
  -1  -6  12     1394.10     1497.28     63.53 o 
   0  -6  12      745.05      776.86     41.21 o 
   1  -6  12      189.29      195.72     30.51 o 
   2  -6  12      705.01      789.08     96.63 o 
   3  -6  12      105.18       42.38     32.21 o 
   4  -6  12        0.35       13.56     28.82 o 
   5  -6  12        3.17      -11.87     28.82 o 
   6  -6  12        9.00       27.12     42.38 o 
  -7  -5  12       26.07       33.70     29.90 o 
  -6  -5  12       85.37       96.44     31.75 o 
  -5  -5  12      413.19      252.59     52.55 o 
  -4  -5  12        4.39        6.57     18.73 o 
  -3  -5  12      525.57      627.19     52.13 o 
  -2  -5  12       46.34      101.41     38.14 o 
  -1  -5  12      244.94      285.92     34.15 o 
   0  -5  12      667.65      755.49     53.68 o 
   1  -5  12      973.47      917.44     47.77 o 
   2  -5  12       10.56       22.26     19.50 o 
   3  -5  12      112.82      104.36     43.23 o 
   4  -5  12       42.62       11.87     27.12 o 
   5  -5  12        1.56      103.41     42.38 o 
   6  -5  12        0.17        1.70     33.91 o 
  -7  -4  12      370.68      416.44     50.68 o 
  -6  -4  12      152.08      161.16     42.38 o 
  -5  -4  12       86.49       66.00     26.95 o 
  -4  -4  12      204.89      222.28     32.95 o 
  -3  -4  12      265.96      252.59     49.16 o 
  -2  -4  12      319.39      331.41     80.52 o 
  -1  -4  12       22.28       17.33     27.12 o 
   0  -4  12      139.62      148.76     19.61 o 
   1  -4  12      130.77      155.16     36.45 o 
   2  -4  12      305.43      386.52     55.94 o 
   3  -4  12       83.58      105.17     25.58 o 
   4  -4  12        1.14       22.04     27.12 o 
   5  -4  12       46.72       -5.09     30.51 o 
   6  -4  12        3.76       35.60     37.30 o 
   7  -4  12        7.84       -5.09     33.91 o 
  -8  -3  12      169.08      132.23     49.16 o 
  -7  -3  12        1.90       44.34     26.95 o 
  -6  -3  12      292.24      277.96     40.55 o 
  -5  -3  12      614.06      649.56     55.65 o 
  -4  -3  12        2.23       10.64     17.10 o 
  -3  -3  12       46.20       40.44     31.36 o 
  -2  -3  12      691.92      664.72     48.45 o 
  -1  -3  12      342.13      349.28     39.84 o 
   0  -3  12       17.47        7.73     11.39 o 
   1  -3  12       68.77       58.27     45.77 o 
   2  -3  12        5.13       20.91     16.10 o 
   3  -3  12      109.37       67.72     22.68 o 
   4  -3  12      130.34      169.53     42.38 o 
   7  -3  12        0.11       11.87     37.30 o 
  -8  -2  12        8.25       41.02     30.55 o 
  -7  -2  12      185.23      197.37     38.30 o 
  -6  -2  12       35.26       60.27     23.88 o 
  -5  -2  12      192.56      193.44     32.95 o 
  -4  -2  12      428.04      403.36     41.03 o 
  -3  -2  12        7.93      -11.05     22.04 o 
  -2  -2  12      346.62      393.52     36.64 o 
  -1  -2  12       53.30       71.60     19.75 o 
   0  -2  12        5.14        4.20     17.77 o 
   1  -2  12        6.65        1.36     25.43 o 
   2  -2  12       35.15       41.73     18.32 o 
   3  -2  12       75.07       70.64     21.48 o 
   4  -2  12      108.74      105.63     32.21 o 
   5  -2  12      447.52      520.09     64.42 o 
   6  -2  12        0.06       15.26     32.21 o 
   7  -2  12       89.28       91.54     44.08 o 
  -8  -1  12        6.25       16.95     40.69 o 
  -7  -1  12        1.60       -4.85     21.48 o 
  -6  -1  12       44.56       26.48     34.75 o 
  -5  -1  12       39.96       51.20     27.12 o 
  -4  -1  12       82.74       79.98     23.35 o 
  -3  -1  12       32.43       42.88     21.19 o 
  -2  -1  12        7.97       22.23     15.89 o 
  -1  -1  12      167.34      144.10     22.80 o 
   0  -1  12      106.82      115.77     15.30 o 
   1  -1  12        0.50       -4.17     21.19 o 
   2  -1  12      145.25      146.81     23.62 o 
   3  -1  12      557.60      614.87     44.30 o 
   4  -1  12       29.76       43.76     19.07 o 
   5  -1  12      187.84      143.55     28.00 o 
   6  -1  12      344.29      418.73     64.42 o 
   7  -1  12        1.57       16.95     32.21 o 
   8  -1  12       24.80       74.59     49.16 o 
  -8   0  12       12.22      -37.30     37.30 o 
  -7   0  12        3.45      -11.87     32.21 o 
  -6   0  12        3.95       -3.05     32.21 o 
  -5   0  12        9.12       20.34     19.18 o 
  -4   0  12        1.24       11.98     17.35 o 
  -3   0  12       21.18       11.53     18.65 o 
  -2   0  12     1930.77     2013.82     83.91 o 
  -1   0  12     2057.23     2101.68     97.48 o 
   0   0  12       44.62       42.84     10.93 o 
   1   0  12     1085.72     1006.35     50.86 o 
   2   0  12        1.43      -12.54     12.54 o 
   3   0  12       17.06       50.96     19.07 o 
   4   0  12       86.82      162.23     27.49 o 
   5   0  12       18.94        8.99     24.58 o 
   6   0  12        0.90        0.00     19.18 o 
   7   0  12       57.38       81.37     40.69 o 
   8   0  12       30.62       55.94     47.47 o 
  -8   1  12        0.27      -18.65     37.30 o 
  -7   1  12        0.08       -3.39     30.51 o 
  -6   1  12       70.02       44.64     23.35 o 
  -5   1  12      103.31       24.32     32.21 o 
  -4   1  12        2.53       24.64     17.86 o 
  -3   1  12       28.11       49.28     17.86 o 
  -2   1  12     1605.18     1573.34     59.26 o 
  -1   1  12     1414.67     1557.37     54.52 o 
   0   1  12     5517.96     5478.25     82.09 o 
   1   1  12      152.66      162.94     15.42 o 
   2   1  12      882.18      824.82     44.21 o 
   3   1  12      321.26      274.79     31.34 o 
   4   1  12        0.41        5.09     25.43 o 
   5   1  12      116.70      148.09     27.26 o 
   6   1  12       87.54       88.19     26.29 o 
   7   1  12        0.72        6.78     22.78 o 
   8   1  12        8.95      -33.91     33.91 o 
  -7   2  12       45.68       10.17     35.60 o 
  -6   2  12       94.34       20.34     28.82 o 
  -5   2  12        1.05      -15.89     15.89 o 
  -4   2  12       30.92        2.98     13.56 o 
  -3   2  12       39.09       54.05     30.51 o 
  -2   2  12     4634.59     4541.08    105.41 o 
  -1   2  12     1933.88     1833.91     90.70 o 
   0   2  12     1048.26     1043.94     30.91 o 
   1   2  12     3764.63     3692.74     73.01 o 
   2   2  12      169.32      190.01     25.64 o 
   3   2  12       40.93       53.32     19.53 o 
   4   2  12        8.23       11.11     15.89 o 
   5   2  12        5.65       -1.05     17.35 o 
   6   2  12        2.39      -18.12     18.73 o 
   7   2  12        5.07      -19.18     19.18 o 
   8   2  12       12.98      -20.34     33.91 o 
  -7   3  12      104.88      167.83     57.64 o 
  -6   3  12      130.41       93.24     42.38 o 
  -5   3  12        6.72       20.34     27.12 o 
  -4   3  12       71.96      110.94     43.23 o 
  -3   3  12       56.72       35.60     17.98 o 
  -2   3  12       41.14       52.98     19.07 o 
  -1   3  12     2185.61     2251.24     73.74 o 
   0   3  12     1436.03     1436.15     37.81 o 
   1   3  12       79.71       87.54     15.84 o 
   2   3  12      186.60      212.98     26.65 o 
   3   3  12      751.17      680.11    105.95 o 
   4   3  12       21.26        2.24     19.50 o 
   5   3  12       27.60       32.26     19.75 o 
   6   3  12        0.58       10.75     19.07 o 
   7   3  12        1.81      -18.55     18.55 o 
   8   3  12        2.40       20.62     25.58 o 
  -7   4  12       81.44      111.89     49.16 o 
  -6   4  12       43.58       -8.48     28.82 o 
  -5   4  12      549.67      530.61     71.20 o 
  -4   4  12      262.07      247.46     33.77 o 
  -3   4  12        0.57       14.41     17.98 o 
  -2   4  12       14.08       12.95     15.26 o 
  -1   4  12      255.55      253.23     50.86 o 
   0   4  12       11.91       -1.13      9.21 o 
   1   4  12      502.56      521.19     27.00 o 
   2   4  12       37.78       38.51     15.66 o 
   3   4  12      104.65       68.33     19.07 o 
   4   4  12       12.75       47.07     26.28 o 
   5   4  12       24.27       18.29     19.75 o 
   6   4  12       46.61       27.12     20.34 o 
   7   4  12       41.86       15.17     22.15 o 
   8   4  12        0.01       22.87     26.95 o 
  -7   5  12      156.08      130.53     50.86 o 
  -6   5  12      207.88      139.01     47.47 o 
  -5   5  12        4.02       15.26     33.91 o 
  -4   5  12      579.79      534.00     72.90 o 
  -3   5  12       40.76       15.02     37.30 o 
  -2   5  12       15.69        3.94     16.65 o 
  -1   5  12      134.69      188.17     35.60 o 
   0   5  12       97.50       91.52     15.60 o 
   1   5  12        0.56       -7.37      9.55 o 
   2   5  12        1.81       -3.80     17.80 o 
   3   5  12      234.82      247.09     30.94 o 
   4   5  12        4.12       17.88     18.32 o 
   5   5  12      450.50      329.35     37.16 o 
   6   5  12       59.35       22.24     19.44 o 
   7   5  12       55.81       45.14     23.18 o 
   8   5  12       17.21       -2.87     23.17 o 
  -7   6  12        3.65       16.95     44.08 o 
  -6   6  12       35.95       18.65     33.91 o 
  -5   6  12      180.71       86.46     42.38 o 
  -4   6  12        0.50      -23.73     23.73 o 
  -3   6  12      154.21      157.66     40.69 o 
  -2   6  12        0.97       12.98     17.35 o 
  -1   6  12      499.05      510.26     29.97 o 
   0   6  12      587.19      543.93     47.49 o 
   1   6  12       84.39       67.86     15.30 o 
   2   6  12       73.29       60.02     27.97 o 
   3   6  12      117.66      131.05     23.62 o 
   4   6  12      248.67      267.11     34.02 o 
   5   6  12        2.13        0.85     15.58 o 
   6   6  12      336.74      323.20     38.83 o 
   7   6  12      102.68      106.63     29.35 o 
   8   6  12        4.35        1.24     24.38 o 
  -6   7  12        0.70       57.64     42.38 o 
  -5   7  12       43.18        0.00     32.21 o 
  -4   7  12       97.45      105.11     38.99 o 
  -3   7  12      147.21      193.26     45.77 o 
  -2   7  12       42.66       26.17     19.07 o 
  -1   7  12        8.10        1.23     12.09 o 
   0   7  12      259.24      223.68     29.95 o 
   1   7  12      263.46      242.09     41.23 o 
   2   7  12      101.08      106.80     17.62 o 
   3   7  12       14.02      -12.93     15.37 o 
   4   7  12      260.81      257.82     34.02 o 
   5   7  12      560.79      544.53     47.55 o 
   6   7  12       23.39        1.23     19.75 o 
   7   7  12       50.50       26.52     23.73 o 
   8   7  12       19.29       43.07     28.15 o 
  -6   8  12       10.69      -25.43     35.60 o 
  -5   8  12        2.19      -20.34     27.12 o 
  -4   8  12        5.51       13.56     32.21 o 
  -3   8  12      437.74      561.13     74.59 o 
  -2   8  12     1141.47     1229.06     84.76 o 
  -1   8  12      250.41      262.96     24.87 o 
   0   8  12      316.82      367.33     28.38 o 
   1   8  12      520.84      564.65     34.76 o 
   2   8  12      119.43      145.41     20.06 o 
   3   8  12      214.60      185.38     28.91 o 
   4   8  12        3.81       -4.90     21.19 o 
   5   8  12       34.21       50.91     38.99 o 
   6   8  12       37.65        8.18     30.51 o 
   7   8  12       46.96       89.85     28.77 o 
   8   8  12        1.70       34.65     29.90 o 
  -6   9  12        0.41      -11.87     42.38 o 
  -5   9  12        2.63      -16.95     32.21 o 
  -4   9  12       79.14       40.69     38.99 o 
  -3   9  12      101.82      135.62     44.08 o 
  -2   9  12      539.15      740.82     83.07 o 
  -1   9  12     1222.84     1306.38     72.05 o 
   0   9  12        0.17       18.49     13.27 o 
   1   9  12      592.77      608.51     36.86 o 
   2   9  12     1128.70     1188.70     43.42 o 
   3   9  12       72.26       70.19     21.58 o 
   4   9  12      266.12      254.07     35.72 o 
   5   9  12        6.06       33.90     21.96 o 
   6   9  12       10.39       -5.93     19.50 o 
   7   9  12        0.35       13.43     23.35 o 
   8   9  12       26.89       41.10     47.47 o 
  -5  10  12       26.20      -22.04     37.30 o 
  -4  10  12        2.44       20.34     33.91 o 
  -3  10  12      174.13      227.16     54.25 o 
  -2  10  12      288.62      264.46     55.94 o 
  -1  10  12      141.95      143.95     28.15 o 
   0  10  12     1357.82     1361.73     60.18 o 
   1  10  12      201.45      199.96     25.45 o 
   2  10  12      374.92      428.15     32.34 o 
   3  10  12      203.59      189.15     30.89 o 
   4  10  12        2.29       -5.37     29.67 o 
   5  10  12       22.42       11.52     24.58 o 
   6  10  12       22.05       32.04     27.97 o 
   7  10  12        8.89      -13.92     25.43 o 
  -5  11  12       17.70       -5.09     38.99 o 
  -4  11  12       92.48       83.07     44.08 o 
  -3  11  12        0.49       -6.78     28.82 o 
  -2  11  12       58.31      108.50     40.69 o 
  -1  11  12      208.66      213.30     32.82 o 
   0  11  12        2.02      -14.95     14.95 o 
   1  11  12       71.33       67.01     26.56 o 
   2  11  12      342.75      387.26     48.97 o 
   3  11  12        0.39      -12.71     19.07 o 
   4  11  12      118.69      121.46     28.10 o 
   5  11  12        1.11        3.53     21.48 o 
   6  11  12        0.62       -4.90     21.01 o 
   7  11  12        0.79       15.65     28.15 o 
  -4  12  12       33.31       28.82     37.30 o 
  -3  12  12       94.71      155.96     52.55 o 
  -2  12  12        5.32       22.04     37.30 o 
  -1  12  12        0.83        6.78     20.38 o 
   0  12  12        2.52       -3.16     17.86 o 
   1  12  12        2.01        8.16     18.73 o 
   2  12  12       36.71       39.95     32.99 o 
   3  12  12      177.35      250.90     37.63 o 
   4  12  12       68.94       22.93     22.68 o 
   5  12  12        0.34       -3.15     20.34 o 
   6  12  12        0.69       33.51     25.58 o 
  -3  13  12       28.46       55.94     49.16 o 
  -2  13  12       17.01       44.08     37.30 o 
  -1  13  12       40.58       22.57     22.68 o 
   0  13  12       59.42       69.81     26.29 o 
   1  13  12        2.30      -14.85     16.62 o 
   2  13  12       15.55       20.39     22.15 o 
   3  13  12        0.23       26.56     21.18 o 
   4  13  12      274.70      270.77     40.14 o 
   5  13  12       84.19       36.37     39.84 o 
   6  13  12       22.67       50.10     31.77 o 
  -2  14  12        0.87      -28.82     33.91 o 
  -1  14  12       74.62       76.29     28.77 o 
   0  14  12       51.13       28.70     36.45 o 
   1  14  12        0.04      -13.71     20.95 o 
   2  14  12        8.15       -4.47     21.48 o 
   3  14  12       11.28       67.81     38.99 o 
   4  14  12        3.72       26.66     28.00 o 
   5  14  12       60.92       45.31     46.62 o 
  -1  15  12        1.01       29.57     26.95 o 
   0  15  12        4.56       24.75     26.79 o 
   1  15  12       20.26       -8.65     23.35 o 
   2  15  12        0.24       28.82     25.17 o 
   3  15  12       21.49      -11.87     37.30 o 
   4  15  12       44.18       81.37     44.08 o 
  -3 -11  13       78.03       52.18     31.77 o 
  -2 -11  13       65.38       64.80     31.75 o 
  -1 -11  13       11.99       11.87     42.38 o 
  -4 -10  13      288.67      240.51     43.64 o 
  -3 -10  13       37.41       48.75     29.20 o 
  -2 -10  13        2.31       19.40     25.75 o 
  -1 -10  13       34.06       46.88     29.20 o 
   2 -10  13        2.08      -11.87     33.91 o 
   3 -10  13        7.05      -10.17     37.30 o 
  -5  -9  13        0.50      -15.26     26.05 o 
  -4  -9  13        0.34        7.91     25.09 o 
  -3  -9  13      109.52       97.80     39.84 o 
  -2  -9  13       91.56       56.51     29.67 o 
  -1  -9  13       15.13       17.88     19.11 o 
   1  -9  13        8.19      -10.17     27.12 o 
   2  -9  13       12.42       13.56     35.60 o 
   3  -9  13       25.87       37.30     38.99 o 
   4  -9  13       38.06       49.16     45.77 o 
  -6  -8  13       11.08       32.70     31.10 o 
  -5  -8  13        1.18       48.31     27.57 o 
  -4  -8  13       86.90       66.15     28.00 o 
  -3  -8  13        9.41      -17.94     18.32 o 
  -2  -8  13       48.57       35.60     23.35 o 
  -1  -8  13      376.18      360.22     41.34 o 
   0  -8  13       19.26       20.34     33.91 o 
   1  -8  13       39.15       22.04     33.91 o 
   2  -8  13        0.62      -11.87     27.12 o 
   3  -8  13       16.47        1.70     32.21 o 
   4  -8  13       88.79      172.92     52.55 o 
  -6  -7  13      102.77       71.29     34.15 o 
  -5  -7  13       60.93       55.60     44.92 o 
  -4  -7  13        5.15       25.74     33.91 o 
  -3  -7  13       48.06       42.11     22.68 o 
  -2  -7  13      195.69      149.75     35.60 o 
  -1  -7  13      118.99      108.29     28.82 o 
   0  -7  13     1158.78     1173.11     83.07 o 
   1  -7  13      212.49      209.02     32.30 o 
   2  -7  13      152.56      133.92     40.69 o 
   3  -7  13      337.19      342.44     57.64 o 
   4  -7  13       30.50      -15.26     32.21 o 
   5  -7  13       22.48       37.30     40.69 o 
  -7  -6  13        0.57       -8.48     42.38 o 
  -6  -6  13        0.59        9.68     24.55 o 
  -5  -6  13        1.24       18.65     25.17 o 
  -4  -6  13       20.47        3.11     21.48 o 
  -3  -6  13        0.41       -5.24     19.75 o 
  -2  -6  13      472.85      456.02     62.72 o 
  -1  -6  13     1289.40     1309.54     60.53 o 
   0  -6  13      127.21       81.12     23.88 o 
   1  -6  13      386.39      494.43     43.45 o 
   2  -6  13      378.59      346.32     38.13 o 
   3  -6  13       21.21      -23.73     23.73 o 
   4  -6  13      123.13      179.70     45.77 o 
   5  -6  13        1.23       16.95     37.30 o 
   6  -6  13        1.46      -20.34     38.99 o 
  -7  -5  13       20.25      -17.80     27.57 o 
  -6  -5  13      152.64      118.67     49.16 o 
  -5  -5  13       30.57       40.69     33.91 o 
  -4  -5  13        4.33       21.19     21.58 o 
  -3  -5  13      139.34       95.60     25.25 o 
  -2  -5  13      226.57      202.72     48.31 o 
  -1  -5  13     1076.63     1029.01     57.43 o 
   0  -5  13      630.71      783.36     52.58 o 
   1  -5  13       14.37        1.58     17.10 o 
   2  -5  13      151.11      100.06    113.58 o 
   3  -5  13      326.82      309.60     37.63 o 
   4  -5  13       50.28        6.78     27.12 o 
   5  -5  13        3.55      -20.34     27.12 o 
   6  -5  13        0.18       16.95     37.30 o 
  -7  -4  13      179.62      220.51     77.13 o 
  -6  -4  13        0.02       -3.08     34.75 o 
  -5  -4  13      201.75      216.31     37.10 o 
  -4  -4  13      377.38      345.90     41.96 o 
  -3  -4  13       25.03       18.65     27.12 o 
  -2  -4  13      568.39      549.86     47.25 o 
  -1  -4  13       79.49      114.08     25.09 o 
   0  -4  13      279.03      311.96     34.21 o 
   1  -4  13       14.12        7.72     16.62 o 
   2  -4  13      554.53      523.40     50.01 o 
   3  -4  13        0.50      -11.02     16.78 o 
   4  -4  13       59.37       42.38     30.51 o 
   5  -4  13       42.22       54.25     35.60 o 
   6  -4  13        0.08        0.00     32.21 o 
   7  -4  13        2.39       16.95     35.60 o 
  -7  -3  13      150.58      127.45     36.45 o 
  -6  -3  13      707.41      796.93     66.33 o 
  -5  -3  13      104.93       75.03     35.60 o 
  -4  -3  13      384.87      365.77     41.96 o 
  -3  -3  13     1101.81     1090.43     62.72 o 
  -2  -3  13        7.61       -6.54     16.65 o 
  -1  -3  13        5.72       31.01     21.19 o 
   0  -3  13      296.41      251.71     33.90 o 
   1  -3  13      133.27      134.75     24.03 o 
   2  -3  13        1.00      -15.04     15.04 o 
   3  -3  13       75.24       70.03     23.17 o 
   4  -3  13       38.61       25.57     49.16 o 
   6  -3  13       65.20       66.11     42.38 o 
   7  -3  13        7.38       16.95     37.30 o 
  -7  -2  13       80.46       35.10     43.23 o 
  -6  -2  13       25.59       -3.77     26.28 o 
  -5  -2  13      313.81      283.89     38.94 o 
  -4  -2  13      189.47      242.17     34.98 o 
  -3  -2  13      180.52      183.10     29.35 o 
  -2  -2  13        4.79        2.05     16.62 o 
  -1  -2  13        4.40       15.39     14.66 o 
   0  -2  13      441.72      572.26     46.62 o 
   1  -2  13       65.07       70.64     20.69 o 
   2  -2  13       61.68       61.03     32.21 o 
   3  -2  13        0.29        1.94     16.27 o 
   4  -2  13       97.66       84.20     25.09 o 
   5  -2  13        1.78       25.09     27.12 o 
   6  -2  13       30.51       25.43     33.91 o 
   7  -2  13       50.70       33.91     42.38 o 
  -7  -1  13        3.81      -20.27     20.27 o 
  -6  -1  13       51.42       30.51     22.78 o 
  -5  -1  13        5.56        5.31     23.73 o 
  -4  -1  13       35.86       40.69     21.58 o 
  -3  -1  13      321.76      419.20     41.03 o 
  -2  -1  13       60.45       43.11     20.34 o 
  -1  -1  13      152.63      165.56     25.64 o 
   0  -1  13      170.69      135.59     22.27 o 
   1  -1  13       53.25       37.24     17.80 o 
   2  -1  13       20.15       37.83     18.73 o 
   3  -1  13        5.23      -15.04     15.04 o 
   4  -1  13       30.99       19.65     29.67 o 
   5  -1  13      199.12      185.78     31.10 o 
   6  -1  13       72.55      123.75     40.69 o 
   7  -1  13        1.29        3.39     32.21 o 
  -7   0  13        1.19        3.39     30.51 o 
  -6   0  13        6.33      -16.79     21.19 o 
  -5   0  13       81.01       68.43     24.55 o 
  -4   0  13        3.45       11.48     18.55 o 
  -3   0  13        3.82       27.35     17.86 o 
  -2   0  13      176.31      204.67     29.68 o 
  -1   0  13      436.16      492.97     39.50 o 
   0   0  13     1084.37     1068.16     45.78 o 
   1   0  13     1175.13     1050.79     75.44 o 
   2   0  13       17.66        2.64     15.37 o 
   3   0  13      198.92      221.79     28.91 o 
   4   0  13        5.40        5.42     17.51 o 
   5   0  13       15.15        8.72     20.34 o 
   6   0  13       59.26       92.39     28.77 o 
   7   0  13       90.20      205.13     52.55 o 
   8   0  13        0.10        3.39     37.30 o 
  -7   1  13       10.55       -5.09     30.51 o 
  -6   1  13       44.06        7.85     27.12 o 
  -5   1  13        3.03        2.70     24.58 o 
  -4   1  13      605.29      470.00     86.46 o 
  -3   1  13      101.40       78.49     23.88 o 
  -2   1  13       24.31       49.31     19.96 o 
  -1   1  13     6732.02     6541.95    131.55 o 
   0   1  13      978.75      965.42     42.96 o 
   1   1  13      272.46      293.65     28.83 o 
   2   1  13     1079.70      992.15     48.61 o 
   3   1  13        5.72        1.99     16.62 o 
   4   1  13      215.08      199.69     30.41 o 
   5   1  13      146.94      108.03     26.95 o 
   6   1  13        0.84        6.99     18.48 o 
   7   1  13        1.98       -5.91     22.15 o 
   8   1  13       10.21       27.12     37.30 o 
  -7   2  13        0.97        5.09     35.60 o 
  -6   2  13       10.73       50.86     33.91 o 
  -5   2  13      265.02      285.68     64.42 o 
  -4   2  13      114.60       96.59     25.58 o 
  -3   2  13      153.64      157.58     28.77 o 
  -2   2  13      126.74      129.35     25.58 o 
  -1   2  13       56.65       47.15     18.73 o 
   0   2  13     3260.18     3268.56     80.65 o 
   1   2  13     2512.23     2501.08     68.79 o 
   2   2  13       18.11       -0.75     15.37 o 
   3   2  13      315.47      328.15     33.40 o 
   4   2  13        0.64      -16.15     16.15 o 
   5   2  13       15.24       46.04     30.51 o 
   6   2  13        0.31        7.73     27.97 o 
   7   2  13       16.24       23.65     24.38 o 
   8   2  13        4.37      -16.95     37.30 o 
  -7   3  13      119.17       64.42     42.38 o 
  -6   3  13       96.13       93.24     45.77 o 
  -5   3  13        9.77       30.51     28.82 o 
  -4   3  13       90.67      107.44     26.95 o 
  -3   3  13       42.10       30.62     20.34 o 
  -2   3  13      125.39      113.41     24.83 o 
  -1   3  13     1078.29     1071.08     49.96 o 
   0   3  13      456.01      496.77     26.05 o 
   1   3  13      901.59      967.93     44.91 o 
   2   3  13     1362.99     1421.71     54.96 o 
   3   3  13       50.27       24.98     18.74 o 
   4   3  13       47.39       46.37     39.84 o 
   5   3  13       84.09      108.35     26.37 o 
   6   3  13       13.27        7.63     20.38 o 
   7   3  13        9.22        5.14     19.96 o 
   8   3  13        5.55        9.42     26.95 o 
  -7   4  13        0.43      -35.60     35.60 o 
  -6   4  13      487.81      513.66     81.37 o 
  -5   4  13      487.31      359.39     62.72 o 
  -4   4  13        1.02       -6.40     15.89 o 
  -3   4  13      802.47      775.45     54.53 o 
  -2   4  13        1.96        8.48     14.38 o 
  -1   4  13        7.88       57.15     20.75 o 
   0   4  13      369.09      405.00     25.69 o 
   1   4  13      340.88      350.84     24.28 o 
   2   4  13        0.15      -14.38     14.38 o 
   3   4  13       41.82       49.73     21.18 o 
   4   4  13      239.01      236.49     31.77 o 
   5   4  13        0.77        3.34     17.20 o 
   6   4  13       50.00       49.25     52.55 o 
   7   4  13        5.73       -8.63     19.11 o 
   8   4  13        6.78      -10.80     27.12 o 
  -7   5  13      217.38      257.68     69.51 o 
  -6   5  13       45.91        1.70     32.21 o 
  -5   5  13      131.92       55.94     37.30 o 
  -4   5  13      647.50      725.57     83.07 o 
  -3   5  13       31.47        0.00     16.65 o 
  -2   5  13        9.28        5.99     17.86 o 
  -1   5  13      302.15      284.81     38.99 o 
   0   5  13      424.81      462.78     28.07 o 
   1   5  13       55.11       45.98     13.49 o 
   2   5  13        5.25       -0.61     14.82 o 
   3   5  13      100.71       81.33     33.91 o 
   4   5  13       32.31       17.97     17.80 o 
   5   5  13      227.03      158.19     53.40 o 
   6   5  13        0.21       -8.69     23.73 o 
   7   5  13       79.55       60.84     26.48 o 
   8   5  13        4.97       12.38     27.49 o 
  -6   6  13      114.04       89.85     44.08 o 
  -5   6  13       74.28       83.07     40.69 o 
  -4   6  13       25.69      103.41     40.69 o 
  -3   6  13      402.47      401.77     62.72 o 
  -2   6  13      155.88      143.18     57.64 o 
  -1   6  13      126.88      140.58     25.25 o 
   0   6  13      398.30      418.21     27.81 o 
   1   6  13       71.57      109.60     17.35 o 
   2   6  13       71.82       62.35     21.18 o 
   3   6  13       39.07       26.78     17.86 o 
   4   6  13       29.11       13.02     18.55 o 
   5   6  13       25.84        2.62     19.53 o 
   6   6  13      221.67      222.91     35.72 o 
   7   6  13        8.31       36.90     58.49 o 
   8   6  13       22.35      -10.54     24.38 o 
  -6   7  13        1.74       -6.78     35.60 o 
  -5   7  13       10.07       77.98     40.69 o 
  -4   7  13      147.51      103.41     40.69 o 
  -3   7  13       27.16       22.04     28.82 o 
  -2   7  13      715.30      679.05     74.59 o 
  -1   7  13        1.69        2.46     18.55 o 
   0   7  13      441.83      514.05     59.33 o 
   1   7  13       54.29       47.82     24.86 o 
   2   7  13       21.60       20.97     16.95 o 
   3   7  13        8.04       18.65     17.87 o 
   4   7  13       43.69       45.02     21.18 o 
   5   7  13       51.60       50.21     23.17 o 
   6   7  13       21.86       15.56     19.96 o 
   7   7  13      102.71      113.09     28.69 o 
   8   7  13       19.98       26.98     36.45 o 
  -6   8  13       42.88       13.56     40.69 o 
  -5   8  13        1.42       40.69     33.91 o 
  -4   8  13        9.57      -10.17     30.51 o 
  -3   8  13       14.82       38.99     32.21 o 
  -2   8  13       28.73       15.26     28.82 o 
  -1   8  13      155.30      179.49     29.90 o 
   0   8  13      437.58      455.35     43.71 o 
   1   8  13      171.02      194.73     22.74 o 
   2   8  13      189.69      184.75     28.69 o 
   3   8  13      190.33      200.94     42.38 o 
   4   8  13       44.28       23.73     20.02 o 
   5   8  13       72.69       85.14     26.48 o 
   6   8  13       48.82       34.69     23.35 o 
   7   8  13        5.12        9.32     23.97 o 
   8   8  13       11.95       53.06     31.75 o 
  -5   9  13       22.19       10.17     38.99 o 
  -4   9  13        3.83      -23.73     23.73 o 
  -3   9  13        1.71       38.99     32.21 o 
  -2   9  13      396.05      322.10     57.64 o 
  -1   9  13      316.76      410.25     61.03 o 
   0   9  13      503.85      493.05     33.48 o 
   1   9  13     1177.79     1125.63    116.12 o 
   2   9  13       20.60       38.39     20.27 o 
   3   9  13      147.38      171.34     29.33 o 
   4   9  13       98.08       84.33     25.75 o 
   5   9  13        4.88       14.56     19.96 o 
   6   9  13       24.94       37.05     24.41 o 
   7   9  13       14.48      -16.86     22.68 o 
  -5  10  13        0.37      -25.43     35.60 o 
  -4  10  13       26.29       23.73     33.91 o 
  -3  10  13       48.62       28.82     33.91 o 
  -2  10  13        0.00      -16.95     20.34 o 
  -1  10  13      543.32      518.75     69.51 o 
   0  10  13     1172.69     1170.25     54.45 o 
   1  10  13       13.40        8.51     17.59 o 
   2  10  13      170.31      184.78     30.13 o 
   3  10  13      511.08      650.39     55.10 o 
   4  10  13        0.42       13.40     19.07 o 
   5  10  13       65.28       38.20     33.91 o 
   6  10  13       25.70       15.00     23.62 o 
   7  10  13        0.08        2.34     28.15 o 
  -4  11  13       13.86      -15.26     33.91 o 
  -3  11  13       32.35       20.34     37.30 o 
  -2  11  13      118.26      113.58     45.77 o 
  -1  11  13       28.10       37.30     32.21 o 
   0  11  13      184.38      171.03     29.20 o 
   1  11  13      368.38      379.92     39.91 o 
   2  11  13       41.63        0.11     17.86 o 
   3  11  13      142.90      126.72     30.55 o 
   4  11  13      439.98      365.33     49.16 o 
   5  11  13        8.25        6.41     28.82 o 
   6  11  13        3.97      -13.75     21.01 o 
   7  11  13        3.62       -2.34     28.00 o 
  -4  12  13      168.49       77.98     52.55 o 
  -3  12  13      100.45       37.30     40.69 o 
  -2  12  13       16.70       37.30     38.99 o 
  -1  12  13        5.22       -1.70     28.82 o 
   0  12  13        5.39       16.62     21.48 o 
   1  12  13        3.66        5.09     19.18 o 
   2  12  13       27.31       27.14     17.81 o 
   3  12  13      108.71       92.67     26.79 o 
   4  12  13        0.23       26.34     23.17 o 
   5  12  13       32.84       12.53     27.12 o 
   6  12  13        2.09       14.41     27.57 o 
  -3  13  13       27.22      -40.69     40.69 o 
  -2  13  13       53.95       50.86     40.69 o 
  -1  13  13        0.43      -23.73     23.73 o 
   0  13  13       94.88       86.08     26.48 o 
   1  13  13       40.92        9.09     21.48 o 
   2  13  13       14.74        0.98     22.68 o 
   3  13  13       17.56       19.50     23.88 o 
   4  13  13      124.45      159.91     34.52 o 
   5  13  13       22.12       13.56     25.39 o 
   6  13  13       45.90       70.43     64.42 o 
  -2  14  13       18.95       33.91     40.69 o 
  -1  14  13        0.37      -27.12     27.12 o 
   0  14  13       15.71      -15.81     22.15 o 
   1  14  13       40.20       31.02     26.29 o 
   2  14  13        1.37        1.26     23.35 o 
   3  14  13        2.13       23.73     35.60 o 
   4  14  13        1.53       12.26     27.69 o 
   5  14  13       36.03       72.16     32.95 o 
   0  15  13        0.39      -23.17     23.17 o 
   1  15  13        5.53       22.31     25.25 o 
   2  15  13       12.22        2.26     25.09 o 
   3  15  13        7.64       30.51     42.38 o 
  -2 -11  14       25.21       36.07     55.10 o 
  -4 -10  14      221.33      250.90     66.11 o 
  -3 -10  14       11.65       10.57     28.15 o 
  -2 -10  14       86.31      110.39     48.31 o 
  -1 -10  14       62.13       27.12     38.99 o 
   2 -10  14        4.74        1.70     33.91 o 
  -4  -9  14       12.01        5.17     23.35 o 
  -3  -9  14      104.46       62.43     59.33 o 
  -2  -9  14       37.33       32.84     41.53 o 
  -1  -9  14        3.01       -6.78     32.21 o 
   2  -9  14        2.70      -15.26     32.21 o 
   3  -9  14        0.85       20.34     38.99 o 
  -5  -8  14       18.82        0.85     25.17 o 
  -4  -8  14        0.42       18.88     25.75 o 
  -3  -8  14        0.27       -9.53     22.15 o 
  -2  -8  14      155.72      156.82     34.02 o 
  -1  -8  14       88.16       83.77     27.26 o 
   0  -8  14        0.99       35.60     33.91 o 
   2  -8  14        9.44       15.26     30.51 o 
   3  -8  14       88.54       91.54     44.08 o 
   4  -8  14       23.57       11.87     38.99 o 
  -6  -7  14       27.98        4.84     33.50 o 
  -5  -7  14       20.95       -4.12     26.29 o 
  -4  -7  14       50.44       40.31     26.95 o 
  -3  -7  14       14.62       25.17     23.35 o 
  -2  -7  14        9.54       22.62     20.95 o 
  -1  -7  14      223.68      217.64     35.96 o 
   0  -7  14      505.88      584.86     72.90 o 
   1  -7  14       20.43      -18.65     28.82 o 
   2  -7  14      208.06       15.26     22.04 o 
   3  -7  14        0.67      -11.87     32.21 o 
   4  -7  14        3.10      -16.95     33.91 o 
   5  -7  14       59.51       89.85     50.86 o 
  -6  -6  14        0.14       -0.94     26.95 o 
  -5  -6  14       24.61       18.44     24.55 o 
  -4  -6  14        0.29      -14.48     22.15 o 
  -3  -6  14       12.78       25.96     20.95 o 
  -2  -6  14       69.44       71.41     23.88 o 
  -1  -6  14      143.99      177.22     31.10 o 
   0  -6  14      156.07      206.82     49.16 o 
   1  -6  14      692.87      742.52     83.07 o 
   2  -6  14       98.71       47.47     20.69 o 
   3  -6  14      166.31      237.34     49.16 o 
   4  -6  14      162.33      172.92     50.86 o 
   5  -6  14        5.33      -13.56     35.60 o 
  -6  -5  14       29.84       50.86     40.69 o 
  -5  -5  14        2.93        4.50     20.75 o 
  -4  -5  14      100.64      101.40     28.15 o 
  -3  -5  14      232.16      227.66     35.23 o 
  -2  -5  14       33.89       15.05     19.07 o 
  -1  -5  14      747.15      750.80     54.30 o 
   0  -5  14       93.65      186.48     47.47 o 
   1  -5  14      321.00      332.27     55.94 o 
   2  -5  14      547.27      582.36     47.90 o 
   3  -5  14      172.31      110.19     35.60 o 
   4  -5  14       35.39       47.47     32.21 o 
   5  -5  14       75.37        1.70     30.51 o 
   6  -5  14        7.70       15.26     42.38 o 
  -7  -4  14       11.31       13.63     29.90 o 
  -6  -4  14      148.97      128.96     54.25 o 
  -5  -4  14      666.19      679.88     60.31 o 
  -4  -4  14       42.92      -11.37     38.99 o 
  -3  -4  14      311.90      410.25     64.42 o 
  -2  -4  14      148.79      257.68     50.86 o 
  -1  -4  14       27.29        9.04     17.86 o 
   0  -4  14       15.48       -1.70     27.12 o 
   1  -4  14       12.99       18.75     19.07 o 
   2  -4  14       82.22       76.94     23.17 o 
   3  -4  14      110.84      115.65     28.15 o 
   4  -4  14      178.67      208.52     45.77 o 
   5  -4  14        7.11       15.26     32.21 o 
   6  -4  14        2.36       15.26     37.30 o 
  -7  -3  14      136.96      114.73     36.45 o 
  -6  -3  14      350.40      450.36     52.74 o 
  -5  -3  14       82.40      103.61     29.68 o 
  -4  -3  14      894.45      966.91     79.68 o 
  -3  -3  14      530.69      559.65     49.10 o 
  -2  -3  14       57.91       81.37     35.60 o 
  -1  -3  14      208.86      204.11     30.55 o 
   0  -3  14      116.17      167.83     42.38 o 
   1  -3  14      146.16      183.05     29.67 o 
   2  -3  14       22.30       18.48     18.32 o 
   3  -3  14       58.90       57.64     23.17 o 
   4  -3  14        0.31       -1.99     20.95 o 
   5  -3  14       55.50       30.51     33.91 o 
   6  -3  14       18.46       25.43     35.60 o 
   7  -3  14        1.93       -3.39     38.99 o 
  -7  -2  14       25.94       83.81     32.95 o 
  -6  -2  14      254.23      190.11     35.96 o 
  -5  -2  14      634.39      703.92     68.66 o 
  -4  -2  14        7.11      -16.65     16.65 o 
  -3  -2  14      724.84      698.53     53.90 o 
  -2  -2  14      775.32      753.03    122.91 o 
  -1  -2  14        0.80       10.29     17.10 o 
   0  -2  14      467.68      525.53     66.11 o 
   1  -2  14        2.34       -0.57     15.89 o 
   2  -2  14        2.11        8.48     27.12 o 
   3  -2  14       13.80       21.42     19.53 o 
   4  -2  14        0.45       12.96     20.27 o 
   5  -2  14        8.13       15.26     21.58 o 
   6  -2  14       12.41       20.34     28.82 o 
   7  -2  14       32.41       59.33     47.47 o 
  -7  -1  14       43.36       57.71     29.35 o 
  -6  -1  14       30.84       -2.77     38.99 o 
  -5  -1  14       43.25       31.71     22.15 o 
  -4  -1  14      259.65      226.51     36.19 o 
  -3  -1  14       42.45       43.40     19.75 o 
  -2  -1  14      178.70      244.50     31.77 o 
  -1  -1  14       43.90       28.14     17.51 o 
   0  -1  14        6.30       16.95     25.43 o 
   1  -1  14       57.58       71.25     21.19 o 
   2  -1  14       18.53       23.73     27.12 o 
   3  -1  14        5.29      -14.88     16.15 o 
   4  -1  14        6.12       26.28     19.96 o 
   5  -1  14       74.68       61.68     44.92 o 
   6  -1  14        4.19      -16.95     25.43 o 
   7  -1  14       47.22       38.99     38.99 o 
  -7   0  14        2.27      -27.12     40.69 o 
  -6   0  14       38.68       49.28     43.23 o 
  -5   0  14        4.96       -5.30     18.55 o 
  -4   0  14        3.86        5.24     19.53 o 
  -3   0  14       55.98       55.69     35.60 o 
  -2   0  14       43.67       39.13     20.69 o 
  -1   0  14        5.87       -2.90     16.10 o 
   0   0  14      583.45      556.31     50.01 o 
   1   0  14      319.80      256.59     27.91 o 
   2   0  14      102.21      119.58     22.80 o 
   3   0  14      186.12      177.75     50.01 o 
   4   0  14       17.70       22.65     19.53 o 
   5   0  14       29.42       67.50     26.05 o 
   6   0  14       13.32       31.24     24.83 o 
   7   0  14        0.22        5.09     32.21 o 
  -7   1  14        1.45       -1.70     40.69 o 
  -6   1  14        2.04       15.05     18.73 o 
  -5   1  14       36.76       28.31     23.62 o 
  -4   1  14       96.22       78.73     25.58 o 
  -3   1  14      161.72      133.42     65.27 o 
  -2   1  14        8.09       10.02     40.69 o 
  -1   1  14        2.30      -12.54     12.54 o 
   0   1  14      236.19      264.86     59.33 o 
   1   1  14     1286.50     1223.06     48.28 o 
   2   1  14     1060.48     1075.10     94.93 o 
   3   1  14       47.27       55.59     19.96 o 
   4   1  14      253.51      273.75     35.90 o 
   5   1  14       27.88       22.67     20.75 o 
   6   1  14        2.77       -0.55     22.15 o 
   7   1  14       32.10       25.94     24.76 o 
  -7   2  14        2.65       45.77     47.47 o 
  -6   2  14        1.64      -22.04     27.12 o 
  -5   2  14       11.65       -5.93     16.78 o 
  -4   2  14      276.09      253.18     40.69 o 
  -3   2  14       79.68       76.29     23.97 o 
  -2   2  14        5.47        7.42     27.97 o 
  -1   2  14       25.61       41.37     24.58 o 
   0   2  14     3743.74     3711.95     90.43 o 
   1   2  14      556.00      574.70    101.72 o 
   2   2  14     1332.41     1400.75     60.18 o 
   3   2  14     1159.84     1264.38     55.73 o 
   4   2  14        8.64        7.35     17.86 o 
   5   2  14       60.35       46.21     23.35 o 
   6   2  14        0.39       -0.85     21.58 o 
   7   2  14        4.51        0.65     23.17 o 
   8   2  14        4.73      -27.12     38.99 o 
  -7   3  14       21.17      -11.87     35.60 o 
  -6   3  14        3.44       -6.78     32.21 o 
  -5   3  14      180.06      266.15     57.64 o 
  -4   3  14       70.78       76.11     50.86 o 
  -3   3  14       23.14        7.55     37.30 o 
  -2   3  14       34.70       25.27     44.08 o 
  -1   3  14        6.86       -4.06     15.66 o 
   0   3  14      102.13      127.75     22.85 o 
   1   3  14     2659.84     2692.58    187.33 o 
   2   3  14      666.84      640.01     46.62 o 
   3   3  14       40.22       53.24     21.01 o 
   4   3  14      170.56      210.23     61.03 o 
   5   3  14      106.07       71.94     24.38 o 
   6   3  14       12.90        4.81     22.15 o 
   7   3  14       16.17       30.35     24.38 o 
   8   3  14        0.03       12.43     29.67 o 
  -7   4  14       40.24       67.81     50.86 o 
  -6   4  14      371.92      323.79     66.11 o 
  -5   4  14       36.50       22.04     32.21 o 
  -4   4  14      290.46      297.81     38.36 o 
  -3   4  14      643.78      671.92     66.11 o 
  -2   4  14       45.17       58.53     22.68 o 
  -1   4  14       71.93       47.32     20.75 o 
   0   4  14       84.66      103.82     23.18 o 
   1   4  14      103.87       77.04     27.12 o 
   2   4  14       64.85       55.25     19.44 o 
   3   4  14      561.33      550.59     46.62 o 
   4   4  14       12.60       24.49     22.04 o 
   5   4  14       75.04       96.63     23.88 o 
   6   4  14        1.87      -16.80     19.53 o 
   7   4  14        0.20       13.56     23.97 o 
   8   4  14        7.38        1.45     29.35 o 
  -6   5  14       25.47       27.12     35.60 o 
  -5   5  14      783.10      810.33     91.54 o 
  -4   5  14      315.43      283.11     57.64 o 
  -3   5  14      166.33      128.40     28.15 o 
  -2   5  14     1104.98     1141.14     66.96 o 
  -1   5  14        0.73       -3.39     23.73 o 
   0   5  14       19.38       -1.58     38.99 o 
   1   5  14       36.96       81.45     20.69 o 
   2   5  14        5.96      -14.73     16.62 o 
   3   5  14       13.70       17.06     18.19 o 
   4   5  14       20.06       18.00     17.35 o 
   5   5  14       48.65       34.71     22.68 o 
   6   5  14        4.81       74.44     26.05 o 
   7   5  14       66.23       53.93     27.97 o 
   8   5  14        0.29       -1.15     29.90 o 
  -6   6  14      147.25      120.36     47.47 o 
  -5   6  14        2.33       16.95     32.21 o 
  -4   6  14      331.62      223.77     50.86 o 
  -3   6  14      395.30      467.89     67.81 o 
  -2   6  14       18.91       22.19     19.53 o 
  -1   6  14      228.38      259.37     45.77 o 
   0   6  14       37.57       40.39     23.73 o 
   1   6  14      450.95      462.36     38.89 o 
   2   6  14      371.88      312.29     35.01 o 
   3   6  14       49.64       61.59     20.69 o 
   4   6  14        0.06      -11.73     14.95 o 
   5   6  14       38.07       49.97     22.68 o 
   6   6  14       22.70       39.20     23.88 o 
   7   6  14        2.48       18.02     22.68 o 
   8   6  14       41.75        8.00     53.40 o 
  -6   7  14        0.42       10.17     42.38 o 
  -5   7  14       53.86       50.86     37.30 o 
  -4   7  14       11.98      -22.04     28.82 o 
  -3   7  14      187.38      152.57     44.08 o 
  -2   7  14      232.46      181.16     31.10 o 
  -1   7  14      159.90      204.78     32.21 o 
   0   7  14       11.41       -2.15     17.86 o 
   1   7  14       52.08       31.26     18.73 o 
   2   7  14      130.12      100.38     67.81 o 
   3   7  14      108.52      102.78     25.25 o 
   4   7  14        1.19      -13.56     16.93 o 
   5   7  14        2.76      -12.61     18.73 o 
   6   7  14       52.80       50.24     49.16 o 
   7   7  14       93.95       64.78     42.38 o 
  -5   8  14        0.43      -11.87     32.21 o 
  -4   8  14       13.54        1.70     27.12 o 
  -3   8  14        1.71      -23.73     25.43 o 
  -2   8  14        0.16       -6.78     22.04 o 
  -1   8  14      560.43      621.03     52.55 o 
   0   8  14      562.54      617.12     48.54 o 
   1   8  14      108.99      101.82     19.13 o 
   2   8  14       12.15        5.09     18.73 o 
   3   8  14       58.12       38.26     20.34 o 
   4   8  14       74.25       86.83     26.29 o 
   5   8  14       36.50        5.50     19.75 o 
   6   8  14        1.78       -0.19     21.48 o 
   7   8  14       21.23       49.09     27.69 o 
  -5   9  14       65.02      110.19     55.94 o 
  -4   9  14        0.83       10.17     33.91 o 
  -3   9  14        3.18       -6.78     28.82 o 
  -2   9  14       57.60       83.07     37.30 o 
  -1   9  14       34.14        8.48     28.82 o 
   0   9  14      761.46      883.36     58.05 o 
   1   9  14      461.97      542.45     36.75 o 
   2   9  14      176.51      215.08     53.40 o 
   3   9  14      300.86      344.36     81.37 o 
   4   9  14      171.51      230.72     34.62 o 
   5   9  14       94.32       82.99     27.26 o 
   6   9  14       81.07       85.64     29.90 o 
   7   9  14        0.30      -14.15     27.26 o 
  -5  10  14       12.46       -8.48     40.69 o 
  -4  10  14        8.64       27.12     35.60 o 
  -3  10  14        6.91       42.38     37.30 o 
  -2  10  14       20.36       42.38     37.30 o 
  -1  10  14      206.04      267.85     50.86 o 
   0  10  14       96.49       41.58     20.27 o 
   1  10  14      306.07      314.86     32.07 o 
   2  10  14      827.31      767.95     83.07 o 
   3  10  14        9.77        9.89     20.69 o 
   4  10  14      282.74      247.74     36.64 o 
   5  10  14       48.27       56.81     70.35 o 
   6  10  14       21.76       15.50     25.09 o 
   7  10  14        0.41      -22.80     22.80 o 
  -4  11  14        0.98      -15.26     40.69 o 
  -3  11  14       25.88      -13.56     30.51 o 
  -2  11  14       50.32        3.39     33.91 o 
  -1  11  14       30.55       -8.48     25.43 o 
   0  11  14      249.65      250.32     34.02 o 
   1  11  14      222.85      189.34     31.69 o 
   2  11  14       36.75       -1.70     32.21 o 
   3  11  14      123.39       96.04     29.20 o 
   4  11  14       81.88       65.38     26.29 o 
   5  11  14       18.12       11.60     25.43 o 
   6  11  14       57.62       70.68     30.89 o 
  -3  12  14       21.22      -13.56     32.21 o 
  -2  12  14      101.68       49.16     44.08 o 
  -1  12  14      101.93       71.20     35.60 o 
   0  12  14       24.83       50.77     23.62 o 
   1  12  14       44.58       -4.26     19.75 o 
   2  12  14       49.80       27.63     23.62 o 
   3  12  14        1.73       25.52     22.68 o 
   4  12  14       72.76      101.19     30.89 o 
   5  12  14       80.19       13.84     24.76 o 
   6  12  14        1.54       14.52     26.87 o 
  -2  13  14        9.56        5.09     40.69 o 
  -1  13  14       82.07      103.41     44.08 o 
   0  13  14        6.65        9.46     22.68 o 
   1  13  14        6.54       -3.49     20.95 o 
   2  13  14       41.68       -1.70     30.51 o 
   3  13  14        2.47        0.87     22.27 o 
   4  13  14       16.79       33.72     26.48 o 
   5  13  14        5.75       34.01     36.45 o 
  -1  14  14       31.02       15.26     35.60 o 
   0  14  14        2.77      -15.78     28.82 o 
   1  14  14       89.38      101.71     30.89 o 
   2  14  14       23.69       20.34     33.91 o 
   3  14  14        2.24       86.46     38.99 o 
   4  14  14        5.57       24.78     28.00 o 
   1  15  14        0.05       -3.43     24.55 o 
   2  15  14        0.14       -8.48     37.30 o 
   3  15  14        2.89      -13.56     35.60 o 
  -2 -10  15      321.79      371.26     76.29 o 
  -1 -10  15        7.69      -10.17     37.30 o 
  -4  -9  15       47.59       27.54     29.35 o 
  -3  -9  15        9.16       20.34     28.47 o 
  -2  -9  15        8.31       27.16     28.15 o 
  -1  -9  15      129.50      125.45     45.77 o 
  -5  -8  15        0.65       89.85     47.47 o 
  -4  -8  15        0.02       -4.66     26.29 o 
  -3  -8  15        1.96       16.17     23.35 o 
  -2  -8  15      148.61      135.20     33.06 o 
  -1  -8  15        7.75        3.39     30.51 o 
   0  -8  15       39.83       62.72     38.99 o 
   3  -8  15        2.39      -13.56     33.91 o 
  -5  -7  15       11.77        4.98     27.69 o 
  -4  -7  15      212.79      202.22     39.50 o 
  -3  -7  15       80.40       19.66     41.53 o 
  -2  -7  15        7.62        0.53     20.95 o 
  -1  -7  15       39.47      106.80     40.69 o 
   0  -7  15       32.17       79.68     37.30 o 
   1  -7  15       94.43       83.07     42.38 o 
   3  -7  15        2.33       47.47     37.30 o 
   4  -7  15       57.50       64.42     42.38 o 
  -6  -6  15        1.59       19.00     32.21 o 
  -5  -6  15       26.32       12.43     28.69 o 
  -4  -6  15        1.33       29.65     46.62 o 
  -3  -6  15       30.56       60.10     26.05 o 
  -2  -6  15        1.24        1.30     15.04 o 
  -1  -6  15       12.10       -5.09     25.43 o 
   0  -6  15      310.60      330.57     59.33 o 
   1  -6  15      361.81      417.03     64.42 o 
   2  -6  15        0.13       12.48     34.75 o 
   3  -6  15      109.14       57.64     37.30 o 
   4  -6  15       16.64       67.81     38.99 o 
   5  -6  15       37.79       37.30     38.99 o 
  -6  -5  15        2.68      -37.30     37.30 o 
  -5  -5  15        6.67       11.25     26.29 o 
  -4  -5  15       41.14       28.42     24.83 o 
  -3  -5  15        3.91       -1.10     20.27 o 
  -2  -5  15       15.89        1.22     19.07 o 
  -1  -5  15       23.19       15.26     27.12 o 
   0  -5  15       10.01       35.60     32.21 o 
   1  -5  15      924.68      978.16     94.93 o 
   2  -5  15      471.35      483.77     45.13 o 
   3  -5  15        6.89       -3.39     25.43 o 
   4  -5  15      135.27       94.93     38.99 o 
   5  -5  15       58.03       -5.09     33.91 o 
  -6  -4  15      166.53      138.13     36.43 o 
  -5  -4  15      122.29      102.21     63.57 o 
  -4  -4  15       80.38      117.53     30.55 o 
  -3  -4  15      190.21      201.40     34.15 o 
  -2  -4  15       80.26       84.21     25.58 o 
  -1  -4  15      211.57      246.05     51.71 o 
   0  -4  15      570.93      593.34     72.90 o 
   1  -4  15       17.15      -27.12     27.12 o 
   2  -4  15       24.15       -1.64     24.58 o 
   3  -4  15       41.51        6.88     26.28 o 
   4  -4  15      116.58      108.50     40.69 o 
   5  -4  15       20.55       40.69     33.91 o 
   6  -4  15       33.45       22.04     38.99 o 
  -6  -3  15        2.96        1.17     26.95 o 
  -5  -3  15      664.74      581.47     77.98 o 
  -4  -3  15     1057.08     1254.24     72.09 o 
  -3  -3  15        1.58       19.01     21.96 o 
  -2  -3  15      651.21      812.02     89.85 o 
  -1  -3  15      576.63      650.85     51.17 o 
   0  -3  15       61.94       55.94     33.91 o 
   1  -3  15       62.58       59.33     32.21 o 
   2  -3  15        3.74      -16.31     18.65 o 
   3  -3  15       38.17       33.34     20.69 o 
   4  -3  15       42.49       77.42     26.79 o 
   5  -3  15       36.08      -13.56     28.82 o 
   6  -3  15        3.53       37.30     40.69 o 
  -7  -2  15        8.11      -18.65     33.91 o 
  -6  -2  15      214.79      257.27     43.15 o 
  -5  -2  15       88.15      112.73     29.97 o 
  -4  -2  15      366.48      309.18     41.90 o 
  -3  -2  15      743.35      717.70     72.90 o 
  -2  -2  15       92.27       97.76     26.01 o 
  -1  -2  15      491.64      471.28     67.81 o 
   0  -2  15       23.56       55.94     33.91 o 
   1  -2  15        0.39       10.17     27.12 o 
   2  -2  15      234.10      261.99     36.45 o 
   3  -2  15       13.53       -1.70     32.21 o 
   4  -2  15       80.31       88.60     29.35 o 
   5  -2  15        0.93        9.35     21.58 o 
   6  -2  15       16.66       37.30     35.60 o 
  -7  -1  15        9.73      -12.21     23.62 o 
  -6  -1  15        0.12      -21.01     21.01 o 
  -5  -1  15      184.51      215.77     43.23 o 
  -4  -1  15      196.48      193.21     34.98 o 
  -3  -1  15       73.61       72.52     36.45 o 
  -2  -1  15      330.52      430.48     41.75 o 
  -1  -1  15      380.10      371.81     36.62 o 
   0  -1  15       87.66       89.85     35.60 o 
   1  -1  15        7.42       10.17     27.12 o 
   2  -1  15       19.91        6.66     16.62 o 
   3  -1  15       44.61       46.40     22.89 o 
   4  -1  15        8.47       -0.80     19.44 o 
   5  -1  15        0.07       -2.66     20.34 o 
   6  -1  15        3.37      -27.12     27.12 o 
   7  -1  15       22.00       10.17     35.60 o 
  -7   0  15        1.10        0.00     38.99 o 
  -6   0  15        7.26       -2.60     24.38 o 
  -5   0  15        0.29       20.85     22.15 o 
  -4   0  15       18.30       18.65     23.73 o 
  -3   0  15      247.62      273.46     41.53 o 
  -2   0  15        4.93       14.69     17.86 o 
  -1   0  15       18.72        6.31     17.10 o 
   0   0  15       78.33       84.76     38.99 o 
   1   0  15       58.10       50.86     33.91 o 
   2   0  15      301.82      340.43     34.62 o 
   3   0  15      105.09       48.47     37.30 o 
   4   0  15       35.17       12.79     19.53 o 
   5   0  15       21.84       20.91     21.18 o 
   6   0  15       11.38       -9.07     23.62 o 
   7   0  15        4.73       44.08     40.69 o 
  -7   1  15        2.08        0.00     35.60 o 
  -6   1  15        0.82       32.06     26.29 o 
  -5   1  15       76.64      136.77     44.08 o 
  -4   1  15      112.22       84.98     27.49 o 
  -3   1  15       34.46       54.77     23.17 o 
  -2   1  15      808.86      818.61     59.33 o 
  -1   1  15      141.94      202.03     29.33 o 
   0   1  15        7.81       22.04     28.82 o 
   1   1  15     2469.32     2395.39    118.67 o 
   2   1  15       59.47       60.98     39.84 o 
   3   1  15      339.30      348.34     37.07 o 
   4   1  15       84.80      105.19     27.49 o 
   5   1  15       11.94       14.69     21.18 o 
   6   1  15       31.62       26.30     24.03 o 
   7   1  15       25.93        7.33     26.34 o 
  -7   2  15        8.95       -1.70     33.91 o 
  -6   2  15        0.76       23.73     33.91 o 
  -5   2  15        0.39       -0.85     20.38 o 
  -4   2  15       30.99        4.66     18.73 o 
  -3   2  15      254.75      268.58     35.96 o 
  -2   2  15      209.92      149.99     31.36 o 
  -1   2  15       37.34       38.14     20.69 o 
   0   2  15       65.43      123.75     42.38 o 
   1   2  15      325.27      323.79     59.33 o 
   2   2  15     1866.53     1950.64    161.90 o 
   3   2  15      415.29      442.64     41.94 o 
   4   2  15      140.28      168.23     30.41 o 
   5   2  15       96.87       81.71     26.79 o 
   6   2  15       11.63        5.71     21.94 o 
   7   2  15       15.66        6.56     24.58 o 
  -6   3  15       46.68       62.72     38.99 o 
  -5   3  15       96.55      174.61     49.16 o 
  -4   3  15        8.09      -15.45     15.45 o 
  -3   3  15       43.19       45.77     35.60 o 
  -2   3  15        3.02       -1.47     17.86 o 
  -1   3  15       29.03       53.17     19.11 o 
   0   3  15      272.47      281.41     52.55 o 
   1   3  15      783.20      630.63     76.29 o 
   2   3  15        8.92        5.14     17.51 o 
   3   3  15      789.53      693.64     50.51 o 
   4   3  15      424.36      507.97     45.58 o 
   5   3  15        9.12       15.68     22.89 o 
   6   3  15       30.16       15.30     23.35 o 
   7   3  15       12.41       15.30     33.06 o 
  -6   4  15       63.45       32.21     37.30 o 
  -5   4  15       88.65       28.82     32.21 o 
  -4   4  15      830.18      948.14    107.65 o 
  -3   4  15      335.89      274.63     52.55 o 
  -2   4  15       59.86       66.62     23.62 o 
  -1   4  15      595.05      596.53     47.07 o 
   0   4  15       41.78       46.84     32.21 o 
   1   4  15      105.62      130.53     44.08 o 
   2   4  15      671.39      700.54     48.45 o 
   3   4  15      116.24      112.85     24.83 o 
   4   4  15       29.23       45.53     21.19 o 
   5   4  15       50.57       22.14     20.95 o 
   6   4  15       15.00       25.99     21.18 o 
   7   4  15        3.63        4.20     23.88 o 
  -6   5  15      176.98      250.90     67.81 o 
  -5   5  15      547.54      545.87     79.68 o 
  -4   5  15        0.27       25.43     32.21 o 
  -3   5  15      499.96      605.61     52.74 o 
  -2   5  15      679.48      737.43     76.29 o 
  -1   5  15       15.53       11.08     17.86 o 
   0   5  15       37.85       16.18     28.82 o 
   1   5  15      130.22      109.09     23.52 o 
   2   5  15      154.90      107.71     35.60 o 
   3   5  15      214.32      170.82     27.69 o 
   4   5  15       59.52       74.35     24.41 o 
   5   5  15       11.47       -5.93     21.19 o 
   6   5  15       17.87       16.95     21.18 o 
   7   5  15       30.74       15.17     23.88 o 
  -6   6  15       42.83       25.43     37.30 o 
  -5   6  15      104.76      116.97     50.86 o 
  -4   6  15      641.26      771.34     93.24 o 
  -3   6  15       60.29       23.73     30.51 o 
  -2   6  15      263.45      297.49     37.75 o 
  -1   6  15      619.11      711.38     52.38 o 
   0   6  15       57.16       38.99     47.47 o 
   1   6  15       41.72       71.13     51.71 o 
   2   6  15      164.77      234.08     31.31 o 
   3   6  15       88.61      107.18     26.48 o 
   4   6  15       31.48       15.15     19.11 o 
   5   6  15       24.41       32.77     22.80 o 
   6   6  15        9.84       17.14     27.12 o 
   7   6  15       10.29       41.53     26.37 o 
  -5   7  15       29.12       25.43     38.99 o 
  -4   7  15        5.89       -5.09     32.21 o 
  -3   7  15      168.39      152.57     47.47 o 
  -2   7  15      318.16      333.50     77.98 o 
  -1   7  15        3.85        3.49     19.11 o 
   0   7  15      559.95      518.63     91.54 o 
   1   7  15       10.13       10.81     19.07 o 
   2   7  15      192.25      188.04     30.94 o 
   3   7  15       17.39       38.53     21.58 o 
   4   7  15        1.34      -17.07     17.51 o 
   5   7  15        5.62       15.26     20.38 o 
   6   7  15        6.07      -13.95     20.95 o 
   7   7  15        4.59       21.19     25.17 o 
  -5   8  15       23.97       11.87     37.30 o 
  -4   8  15       30.04       10.17     35.60 o 
  -3   8  15        0.87        6.78     30.51 o 
  -2   8  15       36.52       13.56     25.43 o 
  -1   8  15       44.82       44.70     22.89 o 
   0   8  15        2.55       13.22     16.95 o 
   1   8  15       70.93      107.21     26.05 o 
   2   8  15        3.65       11.76     19.11 o 
   3   8  15       20.94       21.53     21.01 o 
   4   8  15       11.84        0.32     18.19 o 
   5   8  15       22.10      -14.69     19.11 o 
   6   8  15       20.40       13.56     23.97 o 
   7   8  15       10.19       -1.58     25.58 o 
  -5   9  15        4.10      -11.87     38.99 o 
  -4   9  15       69.13        0.00     37.30 o 
  -3   9  15       73.71       67.81     37.30 o 
  -2   9  15        8.02      -22.04     25.43 o 
  -1   9  15        6.32       23.73     28.82 o 
   0   9  15      379.26      409.68     43.10 o 
   1   9  15      127.16      141.37     28.00 o 
   2   9  15      350.01      386.73     41.49 o 
   3   9  15      311.66      362.11     40.55 o 
   4   9  15       30.59       13.56     20.02 o 
   5   9  15       77.44       72.05     27.57 o 
   6   9  15        9.29       11.24     31.36 o 
   7   9  15        0.22       46.54     30.13 o 
  -4  10  15       23.38      -23.73     35.60 o 
  -3  10  15        6.21        6.78     33.91 o 
  -2  10  15       14.78       27.12     33.91 o 
  -1  10  15       17.76       15.26     30.51 o 
   0  10  15       32.18       10.17     28.82 o 
   1  10  15      557.99      310.23     52.55 o 
   2  10  15      310.81      348.40     63.57 o 
   3  10  15       92.86       92.30     26.01 o 
   4  10  15       84.09      118.32     30.89 o 
   5  10  15       55.69        2.20     23.88 o 
   6  10  15       19.14        8.10     24.38 o 
  -4  11  15        0.83       -3.39     35.60 o 
  -3  11  15        0.38       -5.09     30.51 o 
  -2  11  15        7.60       -5.09     30.51 o 
  -1  11  15       65.53       35.60     32.21 o 
   0  11  15       73.24       16.95     30.51 o 
   1  11  15        0.45      -10.41     20.34 o 
   2  11  15      282.03      258.14     37.07 o 
   3  11  15      188.92      163.67     33.31 o 
   4  11  15        0.16       -4.28     21.30 o 
   5  11  15      111.03       99.73     31.10 o 
   6  11  15       89.14       51.17     32.56 o 
  -3  12  15       23.34       -3.39     40.69 o 
  -2  12  15      226.22      228.86     59.33 o 
  -1  12  15       36.35       37.30     38.99 o 
   0  12  15       57.90       52.55     35.60 o 
   1  12  15       40.23       25.43     30.51 o 
   2  12  15        1.36       10.37     20.95 o 
   3  12  15       23.88       25.94     25.75 o 
   4  12  15       50.32      100.12     31.61 o 
   5  12  15       23.76       16.47     27.26 o 
  -2  13  15       12.68      -15.26     37.30 o 
  -1  13  15       73.74       45.77     38.99 o 
   0  13  15       23.88       10.17     32.21 o 
   1  13  15        2.43      -30.51     30.51 o 
   2  13  15       13.30       10.17     33.91 o 
   3  13  15        0.28        1.95     23.88 o 
   4  13  15        5.77      -21.18     21.18 o 
   5  13  15       25.56       48.43     30.13 o 
  -1  14  15       24.58       25.43     45.77 o 
   0  14  15       48.45       74.59     44.08 o 
   1  14  15        0.39      -16.95     33.91 o 
   2  14  15        1.12      -20.34     30.51 o 
   3  14  15       25.57       42.38     38.99 o 
   4  14  15        0.22       12.14     29.68 o 
  -3  -9  16        0.42       35.54     32.30 o 
  -2  -9  16       92.28       67.81     45.77 o 
  -1  -9  16      111.93      108.50     45.77 o 
  -4  -8  16        0.38       19.41     27.69 o 
  -3  -8  16        0.61       31.15     30.13 o 
  -2  -8  16       18.09       37.30     37.30 o 
  -1  -8  16        1.04       32.21     33.91 o 
   0  -8  16      157.50       79.68     42.38 o 
  -4  -7  16       28.39        8.83     28.47 o 
  -3  -7  16        1.21       -8.90     23.88 o 
  -2  -7  16       45.91       55.94     40.69 o 
  -1  -7  16       24.62      -13.56     32.21 o 
   0  -7  16        8.66       -3.39     33.91 o 
   1  -7  16       89.03      101.72     45.77 o 
   3  -7  16       39.18       50.86     38.99 o 
  -5  -6  16        0.70       18.13     27.49 o 
  -4  -6  16       34.42        4.41     23.73 o 
  -3  -6  16      124.77       93.81     31.75 o 
  -2  -6  16        3.43       24.27     20.75 o 
  -1  -6  16       12.27       22.04     35.60 o 
   0  -6  16       45.57       28.82     32.21 o 
   1  -6  16       13.73       37.30     35.60 o 
   2  -6  16       97.69      118.67     45.77 o 
   3  -6  16       96.93       79.68     38.99 o 
   4  -6  16        0.07       13.56     33.91 o 
  -5  -5  16       65.41       89.97     34.21 o 
  -4  -5  16        1.30       11.66     46.62 o 
  -3  -5  16        3.28      -15.49     21.48 o 
  -2  -5  16        3.40        8.48     22.68 o 
  -1  -5  16       46.91       27.12     35.60 o 
   0  -5  16       46.43       79.68     38.99 o 
   1  -5  16      329.42      333.96     62.72 o 
   2  -5  16       12.38      -20.34     32.21 o 
   3  -5  16      182.26       71.20     33.91 o 
   4  -5  16      153.81      171.22     49.16 o 
   5  -5  16        2.50       16.95     38.99 o 
  -6  -4  16       22.12      -26.05     26.05 o 
  -5  -4  16        0.13        1.65     23.88 o 
  -4  -4  16      156.90      174.61     55.94 o 
  -3  -4  16      357.60      372.62     44.84 o 
  -2  -4  16       14.65       20.11     22.15 o 
  -1  -4  16      252.25      266.15     55.94 o 
   0  -4  16       13.52        6.78     28.82 o 
   1  -4  16       25.69        3.39     32.21 o 
   2  -4  16       23.69       25.43     35.60 o 
   3  -4  16       13.74       22.64     17.86 o 
   4  -4  16        6.66       -5.09     28.82 o 
   5  -4  16       47.05       23.73     37.30 o 
  -6  -3  16       21.64        8.55     55.10 o 
  -5  -3  16      297.38      296.63     65.27 o 
  -4  -3  16      192.78      232.55    100.02 o 
  -3  -3  16      413.87      424.19     46.57 o 
  -2  -3  16      865.56      902.06    111.04 o 
  -1  -3  16       61.95       11.87     28.82 o 
   0  -3  16      207.97      194.95     49.16 o 
   1  -3  16      192.98      154.27     44.08 o 
   2  -3  16       18.76        6.78     30.51 o 
   3  -3  16       87.12       94.28     38.99 o 
   4  -3  16       50.41       68.16     28.47 o 
   5  -3  16        7.35      -18.65     30.51 o 
   6  -3  16       11.81       37.30     40.69 o 
  -6  -2  16        1.91       26.76     27.97 o 
  -5  -2  16        1.28       40.69     27.57 o 
  -4  -2  16     1097.63     1154.84     69.97 o 
  -3  -2  16      685.52      646.11     56.00 o 
  -2  -2  16       63.55       62.97     24.41 o 
  -1  -2  16      917.34     1032.41     98.32 o 
   0  -2  16      306.31      322.10     57.64 o 
   1  -2  16       23.38       28.82     35.60 o 
   2  -2  16       95.57       57.64     37.30 o 
   3  -2  16        2.24       28.82     35.60 o 
   4  -2  16        3.16      -13.56     30.51 o 
   5  -2  16       15.78        8.48     38.99 o 
  -6  -1  16        0.31      -17.14     21.96 o 
  -5  -1  16      143.48       62.21     26.87 o 
  -4  -1  16       13.13        2.11     22.15 o 
  -3  -1  16      349.08      398.38     44.65 o 
  -2  -1  16      516.33      586.94     50.09 o 
  -1  -1  16        0.25      -27.12     27.12 o 
   0  -1  16      386.95      400.08     62.72 o 
   1  -1  16       73.26      162.74     45.77 o 
   2  -1  16        0.05        3.39     30.51 o 
   3  -1  16       16.78       -1.27     19.07 o 
   4  -1  16       12.26       18.05     21.58 o 
   5  -1  16        1.33      -18.92     21.58 o 
   6  -1  16        0.16      -11.87     33.91 o 
  -6   0  16       30.61       54.45     40.69 o 
  -5   0  16        0.12       -1.70     23.17 o 
  -4   0  16        0.96        2.26     20.34 o 
  -3   0  16       30.04       18.39     19.11 o 
  -2   0  16       34.50       55.39     21.58 o 
  -1   0  16      207.97      227.55     31.77 o 
   0   0  16      194.55      257.68     52.55 o 
   1   0  16        5.54        8.48     28.82 o 
   2   0  16       50.30       27.89     19.53 o 
   3   0  16        9.92       -4.21     17.10 o 
   4   0  16       20.12       13.84     20.02 o 
   5   0  16       15.02       15.13     37.30 o 
   6   0  16        1.28        5.09     23.18 o 
   7   0  16        5.74      -16.95     32.21 o 
  -6   1  16       43.43       -8.31     24.03 o 
  -5   1  16        1.81       -2.09     19.96 o 
  -4   1  16       27.81       21.17     23.73 o 
  -3   1  16      110.01       92.47     26.05 o 
  -2   1  16      206.29      274.20     41.53 o 
  -1   1  16      123.15      134.78     27.24 o 
   0   1  16       15.05       10.17     28.82 o 
   1   1  16        2.87       49.16     33.91 o 
   2   1  16        2.86        2.08     18.32 o 
   3   1  16      355.02      358.08     38.29 o 
   4   1  16       58.22       88.15     26.05 o 
   5   1  16       62.75       65.82     40.69 o 
   6   1  16       21.08       28.57     28.15 o 
   7   1  16        0.09       41.97     29.68 o 
  -6   2  16        1.37       -5.09     32.21 o 
  -5   2  16        2.91      -21.48     21.48 o 
  -4   2  16       46.74       83.56     28.82 o 
  -3   2  16        1.51      -10.91     19.07 o 
  -2   2  16      272.85      260.76     34.62 o 
  -1   2  16      122.12      148.94     31.36 o 
   0   2  16        8.76      -27.12     27.12 o 
   1   2  16       12.15       47.47     33.91 o 
   2   2  16     1099.06     1091.32     75.44 o 
   3   2  16       20.58       30.76     20.34 o 
   4   2  16      451.05      500.83     46.79 o 
   5   2  16      117.61      108.81     60.18 o 
   6   2  16       29.34       24.27     24.38 o 
   7   2  16       11.81      -15.06     26.29 o 
  -6   3  16        5.99       44.08     40.69 o 
  -5   3  16        9.17       38.99     37.30 o 
  -4   3  16        2.52        5.54     36.45 o 
  -3   3  16       38.11       23.92     21.18 o 
  -2   3  16        1.31       -0.74     18.73 o 
  -1   3  16       19.97       24.07     19.75 o 
   0   3  16       13.55        8.48     28.82 o 
   1   3  16       15.70       40.69     32.21 o 
   2   3  16      235.46      213.43     30.94 o 
   3   3  16     1288.81     1248.72     58.25 o 
   4   3  16       49.87       62.68     34.75 o 
   5   3  16       91.39       50.01     26.29 o 
   6   3  16       36.00        7.04     23.62 o 
   7   3  16        3.47       15.26     38.14 o 
  -6   4  16        1.01      -28.82     33.91 o 
  -5   4  16       89.34      106.80     47.47 o 
  -4   4  16      394.57      422.17     47.95 o 
  -3   4  16        5.27       13.56     20.38 o 
  -2   4  16      402.66      353.60     44.92 o 
  -1   4  16      188.96      162.91     38.99 o 
   0   4  16       24.73        5.09     30.51 o 
   1   4  16      134.90      137.32     42.38 o 
   2   4  16       64.69      103.34     39.84 o 
   3   4  16        1.12      -15.67     31.36 o 
   4   4  16      133.48      166.18     31.34 o 
   5   4  16      141.16       80.75     44.92 o 
   6   4  16        1.50       -5.13     22.80 o 
   7   4  16       25.90       33.21     26.29 o 
  -6   5  16        1.81       18.65     38.99 o 
  -5   5  16       27.93       13.56     33.91 o 
  -4   5  16      349.33      366.17     64.42 o 
  -3   5  16     1238.40     1452.03     68.92 o 
  -2   5  16       67.86       48.95     29.67 o 
  -1   5  16      429.14      444.06     54.25 o 
   0   5  16      597.64      586.56     74.59 o 
   1   5  16       64.69       15.26     32.21 o 
   2   5  16       93.67       74.90     22.80 o 
   3   5  16      139.73       99.10     29.67 o 
   4   5  16       19.70       31.19     23.88 o 
   5   5  16       56.19       20.80     22.15 o 
   6   5  16       19.02       10.90     22.15 o 
   7   5  16        2.39      -11.28     25.75 o 
  -5   6  16      120.23      133.92     52.55 o 
  -4   6  16      276.20      283.11     59.33 o 
  -3   6  16      143.94      127.14     45.77 o 
  -2   6  16      819.36      907.88     63.40 o 
  -1   6  16      231.23      274.14     35.72 o 
   0   6  16      183.75      223.77     52.55 o 
   1   6  16      181.98      242.42     54.25 o 
   2   6  16       30.96       43.05     21.30 o 
   3   6  16      111.27       98.32     29.67 o 
   4   6  16       57.62        8.53     18.74 o 
   5   6  16       42.65        9.67     21.96 o 
   6   6  16        1.07       -6.30     20.75 o 
   7   6  16        9.71       24.01     29.20 o 
  -5   7  16        2.08       -3.39     37.30 o 
  -4   7  16       56.13       37.30     42.38 o 
  -3   7  16      302.06      205.13     54.25 o 
  -2   7  16        5.59      -15.98     20.34 o 
  -1   7  16      506.62      520.44     66.11 o 
   0   7  16      325.14      350.92     61.03 o 
   1   7  16       39.90       37.30     35.60 o 
   2   7  16        3.39      -16.93     16.93 o 
   3   7  16        5.50        3.64     19.96 o 
   4   7  16       14.73       30.11     38.14 o 
   5   7  16       37.43       21.77     22.68 o 
   6   7  16        0.64       -2.78     22.80 o 
   7   7  16        0.50      -11.14     24.41 o 
  -5   8  16       17.30      -16.95     37.30 o 
  -4   8  16        0.10      -20.34     27.12 o 
  -3   8  16        6.69       28.82     32.21 o 
  -2   8  16        9.56      -10.17     28.82 o 
  -1   8  16        2.09      -16.06     19.44 o 
   0   8  16       15.07       57.64     35.60 o 
   1   8  16      414.07      379.74     64.42 o 
   2   8  16      122.59      122.44     28.83 o 
   3   8  16       38.75       47.83     24.83 o 
   4   8  16        9.68        8.48     21.58 o 
   5   8  16        3.19      -19.44     19.44 o 
   6   8  16        4.37       43.13     26.48 o 
   7   8  16        4.31      -12.96     26.95 o 
  -4   9  16       31.45       28.82     37.30 o 
  -3   9  16       69.08        1.70     30.51 o 
  -2   9  16        1.63      -23.73     23.73 o 
  -1   9  16        7.66       -8.48     25.43 o 
   0   9  16       57.97       47.82     25.25 o 
   1   9  16        6.00       20.34     37.30 o 
   2   9  16      395.63      407.61     43.58 o 
   3   9  16       49.87       66.19     27.69 o 
   4   9  16      125.78      183.95     34.14 o 
   5   9  16       61.55       33.04     31.36 o 
   6   9  16        5.45       33.79     26.79 o 
  -4  10  16        1.49       -1.70     35.60 o 
  -3  10  16       84.31      133.92     49.16 o 
  -2  10  16       56.28       13.56     32.21 o 
  -1  10  16        4.45       47.47     33.91 o 
   0  10  16       11.59      -13.56     27.12 o 
   1  10  16      134.18       -8.48     27.12 o 
   2  10  16        6.61        9.46     21.94 o 
   3  10  16      152.67      260.53     58.49 o 
   4  10  16      136.45      119.19     30.89 o 
   5  10  16        3.67        5.81     24.83 o 
   6  10  16       78.34       90.65     34.15 o 
  -3  11  16        0.28       -1.70     38.99 o 
  -2  11  16        4.75       54.25     40.69 o 
  -1  11  16        5.71       18.65     30.51 o 
   0  11  16        0.94      -11.87     28.82 o 
   2  11  16      235.02      217.13     35.43 o 
   3  11  16       56.03       90.05     37.30 o 
   4  11  16       87.30      103.08     48.31 o 
   5  11  16       46.30        1.23     26.05 o 
   6  11  16        1.51      -17.72     23.88 o 
  -2  12  16       84.86       81.37     44.08 o 
  -1  12  16        0.06       10.17     33.91 o 
   0  12  16      108.56       40.69     38.99 o 
   2  12  16       49.87       26.86     52.55 o 
   3  12  16       90.94       69.51     28.10 o 
   4  12  16       39.21        2.83     25.09 o 
   5  12  16        1.69       39.82     30.55 o 
  -1  13  16       97.18      147.49     52.55 o 
   0  13  16        3.84        5.09     35.60 o 
   2  13  16        0.96        6.78     33.91 o 
   3  13  16        0.60      -21.19     34.75 o 
   4  13  16        1.75       14.15     26.87 o 
   2  14  16        0.22       16.95     33.91 o 
   3  14  16       25.81       10.17     42.38 o 
  -3  -8  17        5.86       19.50     31.17 o 
  -2  -8  17        0.16      -23.73     35.60 o 
  -1  -8  17       22.88       38.99     42.38 o 
   0  -8  17      124.04      100.02     45.77 o 
  -4  -7  17        1.29        8.95     29.68 o 
  -3  -7  17       12.27       13.84     33.90 o 
  -2  -7  17       89.31       59.33     37.30 o 
  -1  -7  17       13.54        6.78     37.30 o 
   0  -7  17       11.30      -32.21     32.21 o 
   1  -7  17       37.34       47.47     40.69 o 
  -4  -6  17        0.42       29.43     31.61 o 
  -3  -6  17       37.03       14.97     24.03 o 
  -2  -6  17       35.27       -8.48     30.51 o 
  -1  -6  17       68.14       69.51     40.69 o 
   0  -6  17        5.26        3.39     35.60 o 
   1  -6  17        4.35        6.78     33.91 o 
   2  -6  17       88.69      128.84     49.16 o 
   4  -6  17        2.88       45.77     44.08 o 
  -5  -5  17       89.84       31.54     33.90 o 
  -4  -5  17        3.47      -11.79     25.75 o 
  -3  -5  17       23.89       16.95     26.37 o 
  -2  -5  17        2.42       25.43     35.60 o 
  -1  -5  17       19.50       -1.70     30.51 o 
   0  -5  17        2.36        6.78     33.91 o 
   1  -5  17        0.63      -25.43     28.82 o 
   2  -5  17        3.14        6.78     35.60 o 
   4  -5  17      100.74      135.62     52.55 o 
  -5  -4  17        7.77      -16.95     33.91 o 
  -4  -4  17      168.22      156.19     47.47 o 
  -3  -4  17       17.69       -4.73     22.68 o 
  -2  -4  17       94.45       83.07     44.08 o 
  -1  -4  17       20.58      -16.95     28.82 o 
   0  -4  17        3.04      -16.95     28.82 o 
   1  -4  17      145.59      110.19     42.38 o 
   2  -4  17      171.02      189.87     50.86 o 
   3  -4  17        3.04       22.04     35.60 o 
   4  -4  17        1.26       27.12     33.91 o 
   5  -4  17        7.68       23.73     40.69 o 
  -5  -3  17        9.69      -22.68     22.68 o 
  -4  -3  17       19.29      -11.02     38.14 o 
  -3  -3  17      803.12      886.62    100.02 o 
  -2  -3  17      412.55      425.54     46.05 o 
  -1  -3  17       54.84       69.51     40.69 o 
   0  -3  17      354.18      401.77     66.11 o 
   2  -3  17      100.61      186.48     49.16 o 
   3  -3  17       72.17       11.10     50.01 o 
   4  -3  17        6.15      -12.50     20.75 o 
   5  -3  17       17.44       42.38     35.60 o 
  -6  -2  17       14.34       15.75     28.69 o 
  -5  -2  17        3.87      -15.30     24.58 o 
  -4  -2  17      327.45      374.65     46.79 o 
  -3  -2  17        1.41       13.79     21.58 o 
  -2  -2  17      966.12      995.17    190.72 o 
  -1  -2  17      516.60      452.63     71.20 o 
   0  -2  17        2.85      -11.87     28.82 o 
   1  -2  17      491.09      393.30     62.72 o 
   2  -2  17       27.19       33.90     35.60 o 
   3  -2  17        6.98      -10.85     20.75 o 
   4  -2  17       31.14       64.42     37.30 o 
  -6  -1  17       97.07       67.36     53.40 o 
  -5  -1  17        1.74      -24.58     24.58 o 
  -4  -1  17       93.75      101.22     30.13 o 
  -3  -1  17      743.04      737.48     59.79 o 
  -2  -1  17      178.02      217.68     34.49 o 
  -1  -1  17      305.79      294.97     57.64 o 
   0  -1  17      477.51      554.35     76.29 o 
   1  -1  17       87.46       44.08     37.30 o 
   2  -1  17        0.87      -23.73     27.12 o 
   3  -1  17        0.56       30.25     23.17 o 
   4  -1  17        6.69        0.57     27.12 o 
   5  -1  17       17.97      -10.38     24.58 o 
   6  -1  17        9.70      -15.26     30.51 o 
  -6   0  17        0.41       44.70     29.35 o 
  -5   0  17       11.98       10.01     32.21 o 
  -4   0  17       14.84       -0.22     41.53 o 
  -3   0  17       18.96        3.44     24.58 o 
  -2   0  17      150.88      131.59     29.33 o 
  -1   0  17      361.03      396.69     66.11 o 
   0   0  17        0.24        0.00     30.51 o 
   1   0  17       89.37      133.92     44.08 o 
   2   0  17       74.49       55.94     37.30 o 
   3   0  17        3.67        0.15     17.66 o 
   4   0  17       30.18       71.55     25.64 o 
   5   0  17        3.80       -7.96     24.58 o 
   6   0  17        6.10       39.75     49.16 o 
  -6   1  17      161.82      156.85     38.94 o 
  -5   1  17        2.79       17.86     24.38 o 
  -4   1  17        0.32       12.82     28.82 o 
  -3   1  17       41.44       56.79     23.18 o 
  -2   1  17       50.31       21.28     21.18 o 
  -1   1  17      117.63      105.11     44.08 o 
   0   1  17      224.55      150.88     47.47 o 
   1   1  17      112.44       96.63     40.69 o 
   2   1  17        2.70      -28.82     28.82 o 
   3   1  17      474.87      531.86     80.52 o 
   4   1  17        1.96        9.65     23.17 o 
   5   1  17      111.38       70.28     26.29 o 
   6   1  17        0.55       -4.30     23.52 o 
  -6   2  17       18.45       49.16     38.99 o 
  -5   2  17       45.09       66.78     36.45 o 
  -4   2  17        0.66      -15.70     22.68 o 
  -3   2  17        9.77       58.20     25.09 o 
  -2   2  17      169.70      157.07     31.36 o 
  -1   2  17      219.89      233.94     54.25 o 
   0   2  17      261.49      225.47     55.94 o 
   1   2  17       13.44       84.76     37.30 o 
   2   2  17       33.00       74.59     42.38 o 
   3   2  17      168.49      234.51     33.78 o 
   4   2  17      412.11      341.47     41.03 o 
   5   2  17        9.01      -19.11     19.11 o 
   6   2  17       44.00       79.57     28.91 o 
  -6   3  17       27.98       52.55     44.08 o 
  -5   3  17        0.01      -16.95     28.82 o 
  -4   3  17       21.52       29.67     25.17 o 
  -3   3  17       13.30       10.07     20.75 o 
  -2   3  17        4.20       -3.62     17.51 o 
  -1   3  17       42.48       35.60     37.30 o 
   0   3  17       18.11       32.21     37.30 o 
   1   3  17       38.01       -5.09     28.82 o 
   2   3  17       93.01      208.52     50.86 o 
   3   3  17      155.74      121.75     53.40 o 
   4   3  17       23.22       51.86     55.10 o 
   5   3  17      285.17      311.65     41.49 o 
   6   3  17       30.91       25.70     25.75 o 
   7   3  17       16.13      -14.19     27.97 o 
  -5   4  17        5.02      -11.87     33.91 o 
  -4   4  17       27.94       40.69     25.58 o 
  -3   4  17      171.20      143.81     44.08 o 
  -2   4  17      400.36      368.32     78.83 o 
  -1   4  17       61.92       93.24     40.69 o 
   0   4  17       44.37       61.03     38.99 o 
   1   4  17       73.24       49.16     37.30 o 
   2   4  17       79.73      101.72     45.77 o 
   3   4  17      110.84      112.01     27.49 o 
   4   4  17      261.16      199.38     34.62 o 
   5   4  17        6.54        7.68     29.67 o 
   6   4  17       33.59       41.59     26.95 o 
   7   4  17        7.14       34.42     28.91 o 
  -5   5  17        7.93      -13.56     32.21 o 
  -4   5  17      379.37      427.20     71.20 o 
  -3   5  17      473.76      413.00     46.70 o 
  -2   5  17      130.72      107.25     34.75 o 
  -1   5  17      507.48      551.24    122.06 o 
   0   5  17      162.06      198.34     50.86 o 
   1   5  17      108.51      135.62     45.77 o 
   2   5  17       24.14       44.08     37.30 o 
   3   5  17       36.58       40.81     23.18 o 
   4   5  17       91.54       64.70     25.75 o 
   5   5  17      156.71      136.61     32.56 o 
   6   5  17       24.32       -0.21     23.52 o 
   7   5  17        1.80       23.63     28.69 o 
  -5   6  17       19.75       -8.48     35.60 o 
  -4   6  17        1.66      -13.56     32.21 o 
  -3   6  17      588.92      642.50     81.37 o 
  -2   6  17      937.40      876.44     88.15 o 
  -1   6  17        2.68       -9.56     19.53 o 
   0   6  17      520.28      605.20     77.98 o 
   1   6  17      278.24      262.76     59.33 o 
   2   6  17        4.45        1.70     32.21 o 
   3   6  17        0.65        3.05     19.75 o 
   4   6  17       15.42        7.12     20.95 o 
   5   6  17       19.88       19.20     21.01 o 
   6   6  17        1.48       -3.57     21.01 o 
   7   6  17        8.40        8.11     28.82 o 
  -5   7  17       28.53        5.09     42.38 o 
  -4   7  17      208.44      262.76     62.72 o 
  -3   7  17       27.71       13.56     33.91 o 
  -2   7  17      182.11      212.62     48.31 o 
  -1   7  17      370.07      345.47     41.34 o 
   0   7  17      192.63      237.34     55.94 o 
   1   7  17       33.78       93.24     47.47 o 
   2   7  17      261.31      208.52     55.94 o 
   3   7  17       16.16       20.34     37.30 o 
   4   7  17       52.64       20.76     24.03 o 
   5   7  17       21.06       -1.55     20.95 o 
   6   7  17        2.54      -11.11     21.48 o 
  -4   8  17        0.19      -30.51     30.51 o 
  -3   8  17        3.82      -18.65     28.82 o 
  -2   8  17        3.18        6.78     30.51 o 
  -1   8  17        0.32        6.59     22.89 o 
   0   8  17      124.35       11.87     33.91 o 
   1   8  17       91.60      127.14     49.16 o 
   2   8  17        3.56       -1.70     35.60 o 
   3   8  17       24.26        7.90     22.89 o 
   4   8  17       16.61       25.67     25.09 o 
   5   8  17        4.83        2.11     26.28 o 
   6   8  17        0.30      -16.70     23.18 o 
  -4   9  17       16.29        1.70     44.08 o 
  -3   9  17        0.27      -13.56     32.21 o 
  -2   9  17       89.11      133.92     47.47 o 
  -1   9  17       15.89       42.38     30.51 o 
   0   9  17       19.85      -23.73     23.73 o 
   1   9  17       18.50       15.26     35.60 o 
   2   9  17      227.86      239.03     61.03 o 
   3   9  17       22.89       44.90     25.25 o 
   4   9  17       91.56      123.24     32.10 o 
   5   9  17       36.28       62.10     29.20 o 
   6   9  17       20.21       28.79     29.68 o 
  -3  10  17       23.58       83.07     44.08 o 
  -2  10  17       31.56       11.87     30.51 o 
  -1  10  17       38.73       50.86     33.91 o 
   1  10  17        9.79       22.04     38.99 o 
   2  10  17       25.69        4.22     21.96 o 
   3  10  17      253.05      314.67     43.15 o 
   4  10  17       14.52       34.83     26.34 o 
   5  10  17       47.29        4.65     25.75 o 
   6  10  17        5.52       14.90     37.30 o 
  -3  11  17        0.22        0.00     42.38 o 
  -2  11  17       31.85       11.87     37.30 o 
  -1  11  17       34.45       33.91     40.69 o 
   2  11  17       14.77       13.56     40.69 o 
   3  11  17        9.88       47.96     26.01 o 
   4  11  17      124.91      121.33     34.75 o 
   5  11  17       22.71       23.49     29.67 o 
  -2  12  17       14.48       35.60     38.99 o 
  -1  12  17       15.37       -1.70     35.60 o 
   2  12  17       57.26      111.89     50.86 o 
   3  12  17       27.91       59.09     28.48 o 
   4  12  17        0.39       24.02     28.00 o 
   3  13  17       17.92       26.47     32.21 o 
  -3  -7  18        1.13       25.43     40.69 o 
  -2  -7  18        5.15      -10.17     37.30 o 
  -1  -7  18        0.13      -35.60     35.60 o 
   0  -7  18        0.83        6.78     35.60 o 
   1  -7  18       24.36       44.08     44.08 o 
  -3  -6  18        1.88        1.70     40.69 o 
  -2  -6  18       65.91       66.11     44.08 o 
  -1  -6  18       69.52       44.08     38.99 o 
   0  -6  18        0.56       49.16     40.69 o 
   1  -6  18        6.87       33.90     35.60 o 
  -4  -5  18       60.15       68.90     33.31 o 
  -3  -5  18       52.83       59.69     28.47 o 
  -2  -5  18        9.34       47.47     37.30 o 
  -1  -5  18       28.46       28.82     37.30 o 
   0  -5  18       15.65       30.51     37.30 o 
   1  -5  18        8.86        8.48     37.30 o 
   2  -5  18        9.93      -27.12     30.51 o 
  -5  -4  18        0.79       44.08     49.16 o 
  -4  -4  18       26.82       25.87     27.49 o 
  -3  -4  18        0.05        3.56     24.55 o 
  -2  -4  18       17.80       84.76     42.38 o 
  -1  -4  18       41.10       91.54     42.38 o 
   0  -4  18       34.68       74.59     42.38 o 
   1  -4  18       73.31       30.51     37.30 o 
   2  -4  18        1.44       11.87     35.60 o 
   3  -4  18       32.04       37.30     42.38 o 
   4  -4  18       14.69       47.47     38.99 o 
  -5  -3  18        1.24      -25.09     25.09 o 
  -4  -3  18       61.35       62.20     30.08 o 
  -3  -3  18      270.31      315.32     66.11 o 
  -2  -3  18       20.22       55.94     35.60 o 
  -1  -3  18      373.33      349.22     66.11 o 
   0  -3  18      190.53      191.56     54.25 o 
   1  -3  18       10.13       59.33     40.69 o 
   2  -3  18      123.93      140.71     47.47 o 
   3  -3  18       38.72       54.25     44.08 o 
   4  -3  18        8.33       -7.99     23.83 o 
   5  -3  18       34.39       25.43     40.69 o 
  -5  -2  18        0.44       32.50     27.69 o 
  -4  -2  18       11.22      -11.51     22.40 o 
  -3  -2  18       62.71       33.46     25.67 o 
  -2  -2  18     1234.00     1400.28    105.11 o 
  -1  -2  18      179.74      249.20     59.33 o 
   0  -2  18      237.47      242.42     55.94 o 
   1  -2  18      343.67      333.96     62.72 o 
   2  -2  18        9.51       25.43     35.60 o 
   3  -2  18       55.79      -20.34     33.91 o 
   4  -2  18        5.96       -3.13     22.27 o 
   5  -2  18        0.76       -1.70     32.21 o 
  -5  -1  18        0.63       -2.86     26.95 o 
  -4  -1  18        2.06       22.52     24.41 o 
  -3  -1  18      119.58      155.29     33.40 o 
  -2  -1  18       33.39       45.77     37.30 o 
  -1  -1  18      667.01      586.56     79.68 o 
   0  -1  18      293.56      389.91     69.51 o 
   1  -1  18       65.73      111.89     42.38 o 
   2  -1  18      294.38      372.96     62.72 o 
   3  -1  18       38.10       28.82     33.91 o 
   4  -1  18        1.20      -19.17     21.48 o 
   5  -1  18        8.85       -2.30     26.01 o 
  -5   0  18       94.23       90.03     33.50 o 
  -4   0  18        7.89      -10.00     23.62 o 
  -3   0  18       35.98       42.69     25.09 o 
  -2   0  18      151.59      164.44     50.86 o 
  -1   0  18       18.09      -11.87     30.51 o 
   0   0  18      147.80      103.41     45.77 o 
   1   0  18      226.54      191.56     50.86 o 
   2   0  18       74.83      105.11     44.08 o 
   3   0  18       18.30      -30.51     30.51 o 
   4   0  18        6.23       46.09     24.83 o 
   5   0  18        2.35       10.29     24.83 o 
   6   0  18        1.12      -13.71     26.95 o 
  -5   1  18       12.18       23.30     28.00 o 
  -4   1  18      128.28      103.78     35.60 o 
  -3   1  18        3.91       -0.67     22.40 o 
  -2   1  18       12.51        7.32     26.28 o 
  -1   1  18       26.78      -11.87     32.21 o 
   0   1  18      231.93      188.17     55.94 o 
   1   1  18       96.07       98.32     45.77 o 
   2   1  18       62.76       91.54     42.38 o 
   3   1  18        2.35       -3.39     27.12 o 
   4   1  18        0.58       -1.11     38.99 o 
   5   1  18       50.63       81.65     28.47 o 
   6   1  18        0.21       14.43     25.75 o 
  -5   2  18      139.61      184.41     40.04 o 
  -4   2  18        0.60      -21.58     21.58 o 
  -3   2  18       23.87        7.69     23.17 o 
  -2   2  18       52.69       49.94     30.51 o 
  -1   2  18        5.65       20.34     37.30 o 
   0   2  18      182.27      118.67     44.08 o 
   1   2  18       16.95        6.78     32.21 o 
   2   2  18        4.38        6.78     33.91 o 
   3   2  18        1.34       47.47     38.99 o 
   4   2  18      149.77      144.27     31.34 o 
   5   2  18        1.71       10.54     24.55 o 
   6   2  18       68.02       46.66     33.90 o 
  -5   3  18       39.80       47.47     44.08 o 
  -4   3  18       35.72       19.14     24.55 o 
  -3   3  18       12.01       -4.90     21.96 o 
  -2   3  18       15.11       43.25     24.03 o 
  -1   3  18        5.30       -1.70     33.91 o 
   0   3  18        2.29      -25.43     25.43 o 
   1   3  18        1.44        8.48     32.21 o 
   2   3  18       49.73        3.39     33.91 o 
   3   3  18        8.31       -6.78     33.91 o 
   4   3  18       95.92       76.93     28.82 o 
   5   3  18      265.15      215.63     37.75 o 
   6   3  18        0.34       -9.44     24.41 o 
  -5   4  18        8.62       79.68     47.47 o 
  -4   4  18        2.15       -9.91     19.07 o 
  -3   4  18       59.31       97.56     36.45 o 
  -2   4  18      133.29      108.30     28.91 o 
  -1   4  18       39.63       37.30     38.99 o 
   0   4  18      167.59      162.74     49.16 o 
   1   4  18       11.14       -8.48     32.21 o 
   2   4  18       28.89        8.48     35.60 o 
   3   4  18       35.40       38.99     37.30 o 
   4   4  18        6.88       26.47     23.17 o 
   5   4  18       11.62       10.21     24.58 o 
   6   4  18       38.30       32.39     28.15 o 
  -5   5  18       12.55       42.38     45.77 o 
  -4   5  18        1.34      -30.51     30.51 o 
  -3   5  18        1.15       -9.62     18.32 o 
  -2   5  18      616.82      588.05     53.58 o 
  -1   5  18      600.93      557.74     77.98 o 
   0   5  18       11.42       -1.70     28.82 o 
   1   5  18      251.32      144.10     52.55 o 
   2   5  18       47.70       98.32     45.77 o 
   3   5  18      108.94       81.09     27.59 o 
   4   5  18       61.99       70.33     27.69 o 
   5   5  18       71.31       40.22     26.29 o 
   6   5  18        0.87       -7.63     23.18 o 
  -5   6  18        1.38      -18.65     37.30 o 
  -4   6  18        5.49      -10.17     27.12 o 
  -3   6  18      160.84      144.10     47.47 o 
  -2   6  18      137.23      171.35     33.31 o 
  -1   6  18      436.06      534.00     77.98 o 
   0   6  18      560.72      493.32     72.90 o 
   1   6  18       13.40      -20.34     33.91 o 
   2   6  18      256.30      216.99     54.25 o 
   3   6  18       48.60       66.37     42.38 o 
   4   6  18       24.09       12.71     25.43 o 
   5   6  18        5.64      -11.07     20.27 o 
   6   6  18        0.62       35.16     27.26 o 
  -4   7  18       52.15       61.03     42.38 o 
  -3   7  18       28.11       27.12     32.21 o 
  -2   7  18      317.42      313.62     57.64 o 
  -1   7  18      402.92      495.01     74.59 o 
   0   7  18       29.55       61.03     38.99 o 
   1   7  18      494.74      503.49     76.29 o 
   2   7  18      135.58      232.25     59.33 o 
   3   7  18        4.99      -14.18     21.19 o 
   4   7  18        5.77       29.84     23.62 o 
   5   7  18        0.43      -10.43     38.99 o 
   6   7  18        0.84      -17.04     23.62 o 
  -4   8  18       37.48       42.38     42.38 o 
  -3   8  18       37.50       16.95     35.60 o 
  -2   8  18        1.22        1.70     32.21 o 
  -1   8  18      105.73      108.50     45.77 o 
   0   8  18      107.08      144.10     49.16 o 
   1   8  18        0.77       49.16     40.69 o 
   2   8  18       63.77        1.70     32.21 o 
   3   8  18      165.15      155.03     34.49 o 
   4   8  18        5.39       17.95     25.09 o 
   5   8  18        4.33       15.33     25.09 o 
   6   8  18        5.95        1.70     26.79 o 
  -3   9  18       21.95       32.21     38.99 o 
  -2   9  18       22.52       32.21     38.99 o 
   0   9  18        2.99       84.76     38.99 o 
   1   9  18       42.46       10.17     40.69 o 
   2   9  18       47.03       93.24     45.77 o 
   3   9  18        0.43      -11.33     21.94 o 
   4   9  18      118.67      132.58     33.78 o 
   5   9  18        0.42      -14.61     23.17 o 
  -3  10  18        0.22      -22.04     40.69 o 
  -2  10  18        1.24      -11.87     33.91 o 
   1  10  18       15.21      -20.34     35.60 o 
   2  10  18       10.45       10.17     42.38 o 
   3  10  18       57.64       40.16     28.10 o 
   4  10  18        0.07       -4.06     38.99 o 
   5  10  18       29.65       38.76     30.55 o 
  -2  11  18        1.06       32.21     38.99 o 
   2  11  18        1.28      -11.87     38.99 o 
   3  11  18       32.21       42.04     29.33 o 
   4  11  18       79.80       49.81     30.89 o 
   2  12  18       30.55       54.25     50.86 o 
   3  12  18        2.88       18.86     27.24 o 
   4  12  18       31.81       31.50     28.83 o 
  -2  -6  19        2.32      -32.21     32.21 o 
  -1  -6  19       13.44       10.17     38.99 o 
   0  -6  19       33.08      -20.34     35.60 o 
   1  -6  19       13.06       18.65     40.69 o 
  -3  -5  19      112.12       84.76     52.55 o 
  -2  -5  19        3.98      -28.82     30.51 o 
  -1  -5  19       55.77       61.03     42.38 o 
   0  -5  19        6.30       -3.39     33.91 o 
   1  -5  19        2.59       28.82     38.99 o 
   2  -5  19        0.80       69.51     42.38 o 
  -4  -4  19        0.22      -10.52     29.20 o 
  -3  -4  19       22.02      -22.04     37.30 o 
  -2  -4  19      106.85       57.64     42.38 o 
  -1  -4  19        1.26      -28.82     28.82 o 
   0  -4  19       11.54       15.26     35.60 o 
   1  -4  19        7.66      -28.82     30.51 o 
   2  -4  19        6.58       28.82     38.99 o 
   3  -4  19       31.40        6.78     40.69 o 
  -4  -3  19        2.30       -8.48     42.38 o 
  -3  -3  19       12.21        5.09     40.69 o 
  -2  -3  19       31.69       93.24     47.47 o 
  -1  -3  19      314.01      328.88     67.81 o 
   0  -3  19       23.64        8.48     35.60 o 
   1  -3  19       60.03       94.93     45.77 o 
   2  -3  19       51.59       61.03     45.77 o 
   3  -3  19        1.13       -8.48     37.30 o 
   4  -3  19       40.35       64.42     47.47 o 
  -4  -2  19        4.62       13.90     26.79 o 
  -3  -2  19        2.91      -27.12     33.91 o 
  -2  -2  19      181.99      178.00     52.55 o 
  -1  -2  19       40.40        6.78     37.30 o 
   0  -2  19      670.70      757.78     89.85 o 
   1  -2  19       83.11       74.59     38.99 o 
   2  -2  19       59.42       72.90     40.69 o 
   3  -2  19      154.11      191.56     57.64 o 
   4  -2  19        3.50      -13.56     40.69 o 
  -5  -1  19        0.92      -27.12     42.38 o 
  -4  -1  19       70.17       81.25     37.30 o 
  -3  -1  19        6.01        0.20     24.76 o 
  -2  -1  19      271.05      303.45     67.81 o 
  -1  -1  19      732.13      673.01     88.15 o 
   0  -1  19        8.90        5.09     35.60 o 
   1  -1  19      331.80      294.97     59.33 o 
   2  -1  19      179.10      225.47     57.64 o 
   3  -1  19        2.40        0.00     33.91 o 
   4  -1  19       13.16        3.39     38.99 o 
   5  -1  19        0.30        3.07     44.92 o 
  -5   0  19       45.49       87.14     34.15 o 
  -4   0  19       14.82        6.16     26.05 o 
  -3   0  19        9.51       -6.35     22.80 o 
  -2   0  19        0.86       18.65     35.60 o 
  -1   0  19      136.22      174.61     54.25 o 
   0   0  19      313.54      308.54     62.72 o 
   1   0  19      150.14      100.02     40.69 o 
   2   0  19       31.70       37.30     33.91 o 
   3   0  19       75.94      140.71     47.47 o 
   4   0  19       21.03      -25.43     35.60 o 
   5   0  19        0.10       18.41     37.30 o 
  -5   1  19      119.79      135.91     37.86 o 
  -4   1  19      214.20      196.65     39.50 o 
  -3   1  19        5.12       46.07     26.01 o 
  -2   1  19        9.15      -30.51     32.21 o 
  -1   1  19        2.52        8.48     37.30 o 
   0   1  19       17.26       72.90     42.38 o 
   1   1  19      199.00      203.43     59.33 o 
   2   1  19        6.19        3.39     33.91 o 
   3   1  19       18.91       22.04     33.91 o 
   4   1  19        0.59      -33.90     35.60 o 
   5   1  19       57.81       68.31     29.71 o 
  -5   2  19       27.34       31.76     38.14 o 
  -4   2  19      110.69      129.08     69.51 o 
  -3   2  19      129.61      159.52     34.70 o 
  -2   2  19        1.73       28.82     38.99 o 
  -1   2  19        7.77       15.26     35.60 o 
   0   2  19       80.06       66.11     42.38 o 
   1   2  19      118.26      132.23     49.16 o 
   2   2  19       94.35      159.35     49.16 o 
   3   2  19       17.54       -5.09     33.91 o 
   4   2  19       26.11       16.95     25.43 o 
   5   2  19       38.94      -13.93     24.83 o 
  -5   3  19       87.61       40.69     47.47 o 
  -4   3  19       60.29       46.07     30.41 o 
  -3   3  19        1.15       17.46     30.51 o 
  -2   3  19        3.24      -33.91     33.91 o 
  -1   3  19        1.02      -28.82     28.82 o 
   0   3  19        0.31       15.26     37.30 o 
   1   3  19       42.61       40.69     37.30 o 
   2   3  19        1.62       37.30     35.60 o 
   3   3  19        5.56       15.26     37.30 o 
   4   3  19        7.66       21.88     25.09 o 
   5   3  19       12.58       10.75     24.03 o 
   6   3  19       16.51       -5.93     28.77 o 
  -4   4  19       28.94       18.20     29.35 o 
  -3   4  19        0.57        4.63     24.38 o 
  -2   4  19       27.59       -6.78     33.91 o 
  -1   4  19       67.95       84.76     47.47 o 
   0   4  19       34.44       47.47     40.69 o 
   1   4  19        3.67      -13.56     33.91 o 
   2   4  19        4.17       37.30     40.69 o 
   3   4  19        0.35        6.78     33.91 o 
   4   4  19       21.13       43.87     24.83 o 
   5   4  19       27.16        7.29     25.58 o 
   6   4  19       39.42       26.72     29.68 o 
  -4   5  19        0.79      -16.95     32.21 o 
  -3   5  19       15.13      -21.70     22.57 o 
  -2   5  19      304.73      339.05     66.11 o 
  -1   5  19      161.85      149.18     50.86 o 
   0   5  19      219.47      272.94     61.03 o 
   1   5  19      165.15      293.28     62.72 o 
   2   5  19        3.14      -16.95     33.91 o 
   3   5  19       54.10       40.69     42.38 o 
   4   5  19        0.51       -9.32     38.14 o 
   5   5  19       11.31      -12.50     20.95 o 
   6   5  19       32.71       27.55     28.10 o 
  -4   6  19        1.26       25.43     40.69 o 
  -3   6  19        3.69      -13.56     28.82 o 
  -2   6  19       28.03       40.69     40.69 o 
  -1   6  19      736.66      683.19     89.85 o 
   0   6  19      412.71      437.37     72.90 o 
   1   6  19       91.88       94.93     47.47 o 
   2   6  19      248.38      171.22     55.94 o 
   3   6  19       21.87        1.70     33.91 o 
   4   6  19       34.58       51.61     49.16 o 
   5   6  19        1.52       22.16     24.83 o 
   6   6  19        1.07        9.32     29.97 o 
  -4   7  19        1.88      -25.43     37.30 o 
  -3   7  19       54.04       64.42     40.69 o 
  -2   7  19      225.93      147.49     44.08 o 
  -1   7  19        0.46       27.12     42.38 o 
   0   7  19      410.49      425.51     71.20 o 
   1   7  19      214.20      100.02     52.55 o 
   2   7  19        8.29       54.25     47.47 o 
   3   7  19       61.70       23.73     42.38 o 
   4   7  19       54.17       49.02     27.59 o 
   5   7  19       15.12       12.68     25.64 o 
  -3   8  19       14.12      -13.56     33.91 o 
  -2   8  19       42.50       30.51     37.30 o 
  -1   8  19       15.83       -6.78     28.82 o 
   0   8  19       27.59       18.65     37.30 o 
   1   8  19       20.52      -15.26     35.60 o 
   2   8  19      160.97      220.38     57.64 o 
   3   8  19       30.84       66.11     44.08 o 
   4   8  19       19.52       29.16     26.79 o 
   5   8  19        7.55       58.16     30.08 o 
  -3   9  19      173.10      132.23     54.25 o 
  -2   9  19       31.76       49.16     42.38 o 
   0   9  19        8.09       28.82     44.08 o 
   1   9  19        5.18      -33.91     33.91 o 
   2   9  19        6.45      -27.12     38.99 o 
   3   9  19       48.15      139.01     54.25 o 
   4   9  19       71.46       49.01     32.10 o 
   5   9  19        0.29      -10.44     25.64 o 
  -2  10  19        0.19       20.34     37.30 o 
   1  10  19       25.94       44.08     47.47 o 
   2  10  19       11.95       23.73     42.38 o 
   3  10  19        9.70        5.09     44.08 o 
   4  10  19       12.55       21.34     29.16 o 
   2  11  19        6.36      -30.51     37.30 o 
   3  11  19       21.04        0.00     44.08 o 
   4  11  19        4.41        7.20     30.94 o 
   2  12  19       12.06       30.51     49.16 o 
  -2  -5  20       89.08       57.64     52.55 o 
  -1  -5  20       44.61       27.12     44.08 o 
   0  -5  20        2.70      -11.87     40.69 o 
   1  -5  20       22.13       -3.39     40.69 o 
  -3  -4  20       18.06      -32.21     37.30 o 
  -2  -4  20       27.90       77.98     45.77 o 
  -1  -4  20        0.18      -22.04     35.60 o 
   0  -4  20        3.20      -27.12     27.12 o 
   1  -4  20        0.39       11.87     38.99 o 
   2  -4  20        6.52       55.94     45.77 o 
  -3  -3  20        0.19      -20.34     40.69 o 
  -2  -3  20       76.45       28.82     40.69 o 
  -1  -3  20      157.33      130.53     49.16 o 
   0  -3  20        0.14      -27.12     32.21 o 
   1  -3  20       85.74      -13.56     32.21 o 
   2  -3  20        2.70      -37.30     37.30 o 
   3  -3  20       19.37        1.70     44.08 o 
  -4  -2  20        0.57      -10.17     44.08 o 
  -3  -2  20        3.82      -32.21     32.21 o 
  -2  -2  20       22.43      -16.95     30.51 o 
  -1  -2  20       66.43       72.90     42.38 o 
   0  -2  20      459.35      459.41     74.59 o 
   1  -2  20        1.57        0.00     35.60 o 
   2  -2  20      128.79      183.09     55.94 o 
   3  -2  20       37.49       67.81     45.77 o 
   4  -2  20        6.50      -25.43     42.38 o 
  -4  -1  20        0.30        4.61     29.33 o 
  -3  -1  20        3.73       -6.78     37.30 o 
  -2  -1  20        0.82        6.78     37.30 o 
  -1  -1  20       31.74       86.46     47.47 o 
   0  -1  20      125.36      110.19     45.77 o 
   1  -1  20      379.51      381.43     71.20 o 
   2  -1  20       24.98       22.04     40.69 o 
   3  -1  20       85.88       98.32     47.47 o 
   4  -1  20       78.10       49.16     49.16 o 
  -4   0  20       52.99       64.11     32.30 o 
  -3   0  20       33.06       13.56     42.38 o 
  -2   0  20        8.99        1.70     38.99 o 
  -1   0  20       73.04       33.91     42.38 o 
   0   0  20      208.25      184.78     55.94 o 
   1   0  20        2.46       -5.09     30.51 o 
   2   0  20      158.41      142.40     52.55 o 
   3   0  20       55.95       40.69     40.69 o 
   4   0  20        1.13       71.20     45.77 o 
  -4   1  20       25.02       42.03     28.47 o 
  -3   1  20       51.83       61.03     45.77 o 
  -2   1  20      117.70       38.99     44.08 o 
  -1   1  20       37.97       25.43     37.30 o 
   0   1  20       12.51       20.34     33.91 o 
   1   1  20        7.02      -28.82     28.82 o 
   2   1  20       79.45       37.30     37.30 o 
   3   1  20       79.35       30.51     40.69 o 
   4   1  20       51.48       11.87     38.99 o 
   5   1  20        0.02       18.26     28.75 o 
  -4   2  20      163.76      128.89     38.13 o 
  -3   2  20      121.00       25.43     45.77 o 
  -2   2  20       10.70       -1.70     42.38 o 
  -1   2  20       16.26      -27.12     27.12 o 
   0   2  20        5.78        0.00     35.60 o 
   1   2  20        4.63       -6.78     35.60 o 
   2   2  20      136.11      127.14     49.16 o 
   3   2  20        0.60      -28.82     32.21 o 
   4   2  20        3.43      -18.65     37.30 o 
   5   2  20        0.53       14.92     28.83 o 
  -4   3  20       10.35       -1.17     30.89 o 
  -3   3  20      133.57      186.48     59.33 o 
  -2   3  20      108.09      167.83     50.86 o 
  -1   3  20       13.66      -32.21     33.91 o 
   0   3  20       18.28      -16.95     35.60 o 
   1   3  20        8.99      100.02     47.47 o 
   2   3  20        0.06      -16.95     28.82 o 
   3   3  20        1.84       15.26     35.60 o 
   4   3  20       10.84       11.87     38.99 o 
   5   3  20        0.45        4.03     26.17 o 
  -4   4  20       24.90       27.12     37.30 o 
  -3   4  20       24.71        6.78     26.95 o 
  -2   4  20        0.47        1.70     37.30 o 
  -1   4  20       23.38       45.77     45.77 o 
   0   4  20       17.66       35.60     44.08 o 
   1   4  20       27.04       33.91     38.99 o 
   2   4  20       27.71       25.43     45.77 o 
   3   4  20        1.08      -23.73     35.60 o 
   4   4  20        0.96       11.87     37.30 o 
   5   4  20        2.21        1.98     27.24 o 
  -4   5  20        0.11      -20.34     33.91 o 
  -3   5  20       26.63       29.45     26.94 o 
  -2   5  20        0.40       44.08     40.69 o 
  -1   5  20        0.06       11.87     37.30 o 
   0   5  20      302.15      157.66     55.94 o 
   1   5  20       88.72       71.20     42.38 o 
   2   5  20       42.26       28.82     45.77 o 
   3   5  20       43.09       93.24     50.86 o 
   4   5  20        1.56       -8.48     38.99 o 
   5   5  20       37.85       32.00     28.10 o 
  -3   6  20        1.81        3.39     37.30 o 
  -2   6  20       11.44        6.78     42.38 o 
  -1   6  20       80.16       42.38     45.77 o 
   0   6  20        8.20       16.95     44.08 o 
   1   6  20      329.70      288.19     66.11 o 
   2   6  20      123.90      130.53     57.64 o 
   3   6  20        8.24       66.11     47.47 o 
   4   6  20       81.63       71.20     49.16 o 
   5   6  20        1.85       21.01     27.49 o 
  -3   7  20        0.61       30.51     40.69 o 
  -1   7  20       94.60       54.25     47.47 o 
   0   7  20      377.32      267.85     64.42 o 
   1   7  20      137.54       67.81     47.47 o 
   2   7  20       88.24      164.44     57.64 o 
   3   7  20      174.36      123.75     54.25 o 
   4   7  20        5.23       27.12     45.77 o 
   5   7  20       18.78      -14.11     26.34 o 
  -1   8  20       12.12       37.30     45.77 o 
   0   8  20       26.23       25.43     40.69 o 
   1   8  20      201.98      155.96     55.94 o 
   2   8  20       73.71      118.67     57.64 o 
   3   8  20       16.13      -33.91     33.91 o 
   4   8  20       60.11       37.30     47.47 o 
   0   9  20        0.87      -11.87     42.38 o 
   1   9  20        1.84      -28.82     42.38 o 
   2   9  20        2.82      -10.17     40.69 o 
   3   9  20       42.12       18.65     45.77 o 
   4   9  20       13.17      -11.87     45.77 o 
   1  10  20       34.46       -6.78     44.08 o 
   2  10  20        0.74       30.51     45.77 o 
   3  10  20        5.75      -32.21     32.21 o 
   2  11  20       14.65       57.64     54.25 o 
  -1  -4  21       41.33       18.65     45.77 o 
   0  -4  21       52.74       20.34     42.38 o 
  -2  -3  21       11.55      -33.91     38.99 o 
  -1  -3  21       21.65       25.43     42.38 o 
   0  -3  21       17.72       47.47     45.77 o 
   1  -3  21       52.21       33.91     44.08 o 
   2  -3  21        1.41      -18.65     45.77 o 
  -2  -2  21        2.25      -40.69     40.69 o 
  -1  -2  21        0.67       13.56     42.38 o 
   0  -2  21       61.58      111.89     52.55 o 
   1  -2  21       40.09       40.69     40.69 o 
   2  -2  21      148.30      169.53     55.94 o 
   3  -2  21        0.04       10.17     49.16 o 
  -3  -1  21        2.99       10.17     38.99 o 
  -2  -1  21       15.75        8.48     38.99 o 
  -1  -1  21        7.20       -6.78     38.99 o 
   0  -1  21      169.47      200.04     57.64 o 
   1  -1  21      247.96      317.01     69.51 o 
   2  -1  21       15.90      -18.65     40.69 o 
   3  -1  21      115.88      108.50     50.86 o 
  -3   0  21        3.41       -5.09     49.16 o 
  -2   0  21       25.69       -1.70     38.99 o 
  -1   0  21        0.63       11.87     42.38 o 
   0   0  21       35.04      -33.91     33.91 o 
   1   0  21      152.30      139.01     50.86 o 
   2   0  21      174.64      169.53     52.55 o 
   3   0  21        8.76      -35.60     35.60 o 
   4   0  21       37.63       55.94     49.16 o 
  -3   1  21      141.89      154.27     57.64 o 
  -2   1  21       68.29       50.86     47.47 o 
  -1   1  21       35.14       40.69     38.99 o 
   0   1  21       16.93      -35.60     35.60 o 
   1   1  21       14.89      -27.12     27.12 o 
   2   1  21       21.38       45.77     42.38 o 
   3   1  21      133.21      125.45     52.55 o 
   4   1  21        0.09       20.34     45.77 o 
  -3   2  21        0.51       -1.70     45.77 o 
  -2   2  21      206.65      227.16     64.42 o 
  -1   2  21       92.11       61.03     45.77 o 
   0   2  21       22.12       47.47     45.77 o 
   1   2  21        4.86        0.00     42.38 o 
   2   2  21        3.81      -33.91     33.91 o 
   3   2  21       22.26      108.50     45.77 o 
   4   2  21        4.06       44.08     50.86 o 
  -3   3  21      195.93      116.97     49.16 o 
  -2   3  21       30.48      -11.87     33.91 o 
  -1   3  21       28.92       11.87     44.08 o 
   0   3  21        1.03       -1.70     42.38 o 
   1   3  21        2.99      -30.51     30.51 o 
   2   3  21        0.13       16.95     33.91 o 
   3   3  21       34.88       59.33     47.47 o 
   4   3  21        3.27       15.26     40.69 o 
  -3   4  21        7.11       11.87     44.08 o 
  -2   4  21       90.72      159.35     57.64 o 
  -1   4  21       13.52       28.82     45.77 o 
   0   4  21       20.79       15.26     42.38 o 
   1   4  21        7.01       33.91     44.08 o 
   2   4  21        0.19        1.70     38.99 o 
   3   4  21        0.10       -5.09     35.60 o 
   4   4  21        0.41        8.48     45.77 o 
  -3   5  21        0.29      -15.26     45.77 o 
  -2   5  21        4.16       23.73     40.69 o 
  -1   5  21        7.87       52.55     47.47 o 
   0   5  21      150.71      145.79     57.64 o 
   1   5  21       20.14       76.29     52.55 o 
   2   5  21       95.63       93.24     47.47 o 
   3   5  21       26.35       18.65     40.69 o 
   4   5  21        0.91       20.34     44.08 o 
  -2   6  21        1.44      -35.60     35.60 o 
  -1   6  21        1.58       37.30     45.77 o 
   0   6  21       31.34       25.43     45.77 o 
   1   6  21      320.51      411.95     79.68 o 
   2   6  21       41.47      -22.04     42.38 o 
   3   6  21       70.35      106.80     54.25 o 
   4   6  21       38.82       42.38     47.47 o 
  -1   7  21       20.02      -11.87     44.08 o 
   0   7  21       94.23      152.57     57.64 o 
   1   7  21       22.10       27.12     42.38 o 
   2   7  21      267.61      328.88     72.90 o 
   3   7  21       28.61       44.08     45.77 o 
   4   7  21        5.54       11.87     50.86 o 
  -1   8  21        3.14       -6.78     45.77 o 
   0   8  21       91.90       69.51     49.16 o 
   1   8  21       28.09       13.56     45.77 o 
   2   8  21        7.68      -10.17     44.08 o 
   3   8  21       34.14       16.95     50.86 o 
   0   9  21        8.44       20.34     44.08 o 
   1   9  21        8.85       28.82     50.86 o 
   2   9  21       10.08      -27.12     42.38 o 
   3   9  21       10.42       33.91     50.86 o 
   1  10  21       11.34       10.17     49.16 o 
   2  10  21        0.11      -40.69     40.69 o 
  -1  -2  22        0.38      -30.51     38.99 o 
   0  -2  22        7.00      -20.34     42.38 o 
   1  -2  22       26.41      -10.17     42.38 o 
  -2  -1  22        3.13      -25.43     37.30 o 
  -1  -1  22        0.52      -20.34     37.30 o 
   0  -1  22        1.04       32.21     44.08 o 
   1  -1  22        6.13        5.09     42.38 o 
   2  -1  22       63.84       71.20     49.16 o 
  -2   0  22       22.71       37.30     50.86 o 
  -1   0  22        0.17       32.21     50.86 o 
   0   0  22       18.02       30.51     45.77 o 
   1   0  22       29.62       55.94     50.86 o 
   2   0  22       61.97       11.87     45.77 o 
  -2   1  22        3.33       22.04     47.47 o 
  -1   1  22       39.26       20.34     44.08 o 
   0   1  22       20.59       27.12     44.08 o 
   1   1  22       58.00       83.07     54.25 o 
   2   1  22       41.06       77.98     49.16 o 
   3   1  22       13.13        1.70     42.38 o 
  -2   2  22      165.79      152.57     64.42 o 
  -1   2  22       14.39      -13.56     42.38 o 
   0   2  22       45.89       71.20     52.55 o 
   1   2  22       10.61      -38.99     38.99 o 
   2   2  22        0.01      -16.95     40.69 o 
   3   2  22        0.26       52.55     47.47 o 
  -2   3  22        3.65        3.39     45.77 o 
  -1   3  22      166.73      174.61     61.03 o 
   0   3  22       76.57      208.52     62.72 o 
   1   3  22        0.28       -6.78     44.08 o 
   2   3  22        0.37        3.39     40.69 o 
   3   3  22        0.09      106.80     50.86 o 
  -2   4  22       79.20      139.01     59.33 o 
  -1   4  22        9.44      -38.99     38.99 o 
   0   4  22        9.60       74.59     50.86 o 
   1   4  22       10.38      -28.82     38.99 o 
   2   4  22        0.02       69.51     47.47 o 
   3   4  22        9.38       -8.48     45.77 o 
  -2   5  22        0.18      -37.30     37.30 o 
  -1   5  22       58.37       42.38     47.47 o 
   0   5  22       11.02       28.82     45.77 o 
   1   5  22        0.24      -27.12     42.38 o 
   2   5  22       66.57       10.17     44.08 o 
   3   5  22        1.48      -42.38     42.38 o 
  -1   6  22        0.13      -27.12     38.99 o 
   0   6  22        8.96       20.34     44.08 o 
   1   6  22       26.20       52.55     54.25 o 
   2   6  22        1.98      -25.43     37.30 o 
   3   6  22       99.98      120.36     59.33 o 
  -1   7  22        0.57        8.48     49.16 o 
   0   7  22        1.63      -40.69     40.69 o 
   1   7  22       55.42      145.79     57.64 o 
   2   7  22      149.92       25.43     50.86 o 
   3   7  22        9.75       37.30     50.86 o 
   0   8  22       10.62       -6.78     50.86 o 
   1   8  22        0.37      -37.30     37.30 o 
   2   8  22       40.23      -10.17     49.16 o 
   0   1  23        0.78       27.12     47.47 o 
   1   1  23       22.52       35.60     49.16 o 
  -1   2  23       19.32       23.73     45.77 o 
   0   2  23      112.81       42.38     50.86 o 
   1   2  23       11.11        3.39     42.38 o 
  -1   3  23      149.09      154.27     66.11 o 
   0   3  23        0.10      -42.38     42.38 o 
   1   3  23       51.98      -20.34     42.38 o 
   2   3  23        0.19        6.78     47.47 o 
   0   4  23      107.26      145.79     62.72 o 
   1   4  23        8.19      -28.82     49.16 o 
   2   4  23        1.31       11.87     49.16 o 
   0   5  23        0.51      -10.17     45.77 o 
   1   5  23        0.98       22.04     52.55 o 
   2   5  23       54.61       89.85     55.94 o 
   1   6  23        3.24       28.82     55.94 o 
                                                 
